# Supplementary material for: (E)-N-[(2-Eth­oxy­naphthalen-1-yl)methyl­idene]-2-ethyl­aniline
Source: Acta Crystallogr Sect E Struct Rep Online. 2012 Oct 20;68(Pt 11):o3176. doi: 10.1107/S1600536812043097 (PMC3515269; doi:10.1107/S1600536812043097)
Supplement: Supplementary file 1 [file e-68-o3176-sup1.cif]

##############################################################################
#                                                                            #
# This CIF contains the data in a paper accepted for publication in          #
# Acta Crystallographica Section E. It conforms to the requirements of       #
# Notes for Authors for Acta Crystallographica Section E, and has been       #
# peer reviewed under the auspices of the IUCr Commission on Journals.       #
#                                                                            #
# Full details of the Crystallographic Information File format               #
# are given in the paper "The Crystallographic Information File (CIF):       #
# a New Standard Archive File for Crystallography" by S. R. Hall, F. H.      #
# Allen and I. D. Brown [Acta Cryst. (1991), A47, 655-685].                  #
#                                                                            #
# The current version of the core CIF dictionary is obtainable from          #
# ftp://ftp.iucr.org/pub/cif_core.dic.                                       #
#                                                                            #
# Software is freely available for graphical display of the structure(s)     #
# in this CIF. For information consult the CIF software page                 #
# http://www.iucr.org/resources/cif/software.                                #
#                                                                            #
# This file may be used for bona fide research purposes within the           #
# scientific community so long as proper attribution is given to the journal # 
# article from which it was obtained.                                        #
#                                                                            #
##############################################################################
data_I
_audit_creation_method     SHELXL-97
_chemical_name_systematic
;
(<i>E</i>)-<i>N</i>-[(2-Ethoxynaphthalen-1-yl)methylidene]-2-ethylaniline
;
_chemical_name_common     ?
_chemical_formula_moiety     'C21 H21 N O'
_chemical_formula_sum     'C21 H21 N O'
_chemical_formula_iupac     'C21 H21 N O'
_chemical_formula_weight     303.39
_chemical_melting_point     ?
_symmetry_cell_setting     monoclinic
_symmetry_space_group_name_H-M     'P 21/c'
_symmetry_space_group_name_Hall     '-P 2ybc'
loop_
    _symmetry_equiv_pos_as_xyz
    'x, y, z'
    '-x, y+1/2, -z+1/2'
    '-x, -y, -z'
    'x, -y-1/2, z-1/2'
_cell_length_a     11.6011(11)
_cell_length_b     20.457(3)
_cell_length_c     7.4335(7)
_cell_angle_alpha     90.00
_cell_angle_beta     101.303(8)
_cell_angle_gamma     90.00
_cell_volume     1730.0(3)
_cell_formula_units_Z     4
_cell_measurement_reflns_used     10574
_cell_measurement_theta_min     1.79
_cell_measurement_theta_max     27.94
_cell_measurement_temperature     296(2)
_exptl_crystal_description     'prism'
_exptl_crystal_colour     'yellow'
_exptl_crystal_size_max     0.710
_exptl_crystal_size_mid     0.547
_exptl_crystal_size_min     0.360
_exptl_crystal_density_diffrn     1.165
_exptl_crystal_density_meas     ?
_exptl_crystal_density_method     'not measured'
_exptl_crystal_F_000     648
_exptl_absorpt_coefficient_mu     0.071
_exptl_absorpt_correction_type     none
_exptl_absorpt_process_details     ?
_exptl_absorpt_correction_T_min     ?
_exptl_absorpt_correction_T_max     ?
_exptl_special_details     ?
_diffrn_ambient_temperature     296(2)
_diffrn_radiation_type     MoK\a
_diffrn_radiation_wavelength     0.71073
_diffrn_radiation_source     'fine-focus sealed tube'
_diffrn_radiation_monochromator     graphite
_diffrn_measurement_device_type     'Stoe IPDS-II'
_diffrn_measurement_method     '\w scans'
_diffrn_detector_area_resol_mean     6.67
_diffrn_reflns_number     14212
_diffrn_reflns_av_R_equivalents     0.0552
_diffrn_reflns_av_sigmaI/netI     0.0481
_diffrn_reflns_theta_min     1.79
_diffrn_reflns_theta_max     25.99
_diffrn_reflns_theta_full     25.99
_diffrn_measured_fraction_theta_max     1.000
_diffrn_measured_fraction_theta_full     1.000
_diffrn_reflns_limit_h_min     -14
_diffrn_reflns_limit_h_max     14
_diffrn_reflns_limit_k_min     -25
_diffrn_reflns_limit_k_max     25
_diffrn_reflns_limit_l_min     -9
_diffrn_reflns_limit_l_max     9
_diffrn_standards_number     0
_diffrn_standards_interval_count     0
_diffrn_standards_interval_time     ?
_diffrn_standards_decay_%     0
_refine_special_details
;
 Refinement of F^2^ against ALL reflections.  The weighted R-factor wR and
 goodness of fit S are based on F^2^, conventional R-factors R are based
 on F, with F set to zero for negative F^2^. The threshold expression of
 F^2^ > 2sigma(F^2^) is used only for calculating R-factors(gt) etc. and is
 not relevant to the choice of reflections for refinement.  R-factors based
 on F^2^ are statistically about twice as large as those based on F, and R-
 factors based on ALL data will be even larger.
;
_reflns_number_total     3403
_reflns_number_gt     1769
_reflns_threshold_expression     I>2\s(I)
_refine_ls_structure_factor_coef     Fsqd
_refine_ls_matrix_type     full
_refine_ls_R_factor_all     0.1129
_refine_ls_R_factor_gt     0.0648
_refine_ls_wR_factor_gt     0.1867
_refine_ls_wR_factor_ref     0.2112
_refine_ls_goodness_of_fit_ref     0.940
_refine_ls_restrained_S_all     1.016
_refine_ls_number_reflns     3403
_refine_ls_number_parameters     209
_refine_ls_number_restraints     16
_refine_ls_hydrogen_treatment     constr
_refine_ls_weighting_scheme     calc
_refine_ls_weighting_details
                 'calc w=1/[\s^2^(Fo^2^)+(0.1288P)^2^] where P=(Fo^2^+2Fc^2^)/3'
_atom_sites_solution_hydrogens     geom
_atom_sites_solution_primary     direct
_atom_sites_solution_secondary     difmap
_refine_ls_shift/su_max     0.000
_refine_ls_shift/su_mean     0.000
_refine_diff_density_max     0.453
_refine_diff_density_min     -0.312
_refine_ls_extinction_method     none
_refine_ls_extinction_coef     ?
loop_
    _atom_type_symbol
    _atom_type_description
    _atom_type_scat_dispersion_real
    _atom_type_scat_dispersion_imag
    _atom_type_scat_source
    'C' 'C' 0.0033 0.0016
                         'International Tables Vol C Tables 4.2.6.8 and 6.1.1.4'
    'H' 'H' 0.0000 0.0000
                         'International Tables Vol C Tables 4.2.6.8 and 6.1.1.4'
    'N' 'N' 0.0061 0.0033
                         'International Tables Vol C Tables 4.2.6.8 and 6.1.1.4'
    'O' 'O' 0.0106 0.0060
                         'International Tables Vol C Tables 4.2.6.8 and 6.1.1.4'
_computing_data_collection     'X-AREA (Stoe & Cie, 2002)'
_computing_cell_refinement     'X-AREA (Stoe & Cie, 2002)'
_computing_data_reduction     'X-RED32 (Stoe & Cie, 2002)'
_computing_structure_solution     'SHELXS97 (Sheldrick, 2008)'
_computing_structure_refinement     'SHELXL97 (Sheldrick, 2008)'
_computing_molecular_graphics     'ORTEP-3 for Windows (Farrugia, 2012)'
_computing_publication_material     'WinGX (Farrugia, 2012)'
loop_
    _atom_site_type_symbol
    _atom_site_label
    _atom_site_fract_x
    _atom_site_fract_y
    _atom_site_fract_z
    _atom_site_U_iso_or_equiv
    _atom_site_adp_type
    _atom_site_calc_flag
    _atom_site_refinement_flags
    _atom_site_occupancy
    _atom_site_symmetry_multiplicity
    _atom_site_disorder_assembly
    _atom_site_disorder_group
    C C1 0.4025(2) 0.19226(13) 0.3272(3) 0.0619(7) Uani d . 1 1 . .
    C C2 0.3508(2) 0.25280(13) 0.2813(4) 0.0664(7) Uani d . 1 1 . .
    C C3 0.2305(3) 0.25814(17) 0.2024(4) 0.0784(8) Uani d . 1 1 . .
    H H3 0.1976 0.2989 0.1686 0.094 Uiso calc R 1 1 . .
    C C4 0.1635(3) 0.20410(18) 0.1760(4) 0.0810(9) Uani d . 1 1 . .
    H H4 0.0837 0.2085 0.1273 0.097 Uiso calc R 1 1 . .
    C C5 0.2097(2) 0.14074(15) 0.2197(4) 0.0707(8) Uani d . 1 1 . .
    C C6 0.1392(3) 0.08513(19) 0.1902(5) 0.0905(10) Uani d . 1 1 . .
    H H6 0.0597 0.0897 0.1395 0.109 Uiso calc R 1 1 . .
    C C7 0.1834(3) 0.0246(2) 0.2336(5) 0.1001(11) Uani d . 1 1 . .
    H H7 0.1349 -0.0120 0.2132 0.120 Uiso calc R 1 1 . .
    C C8 0.3027(3) 0.01776(16) 0.3093(5) 0.0901(9) Uani d . 1 1 . .
    H H8 0.3332 -0.0237 0.3402 0.108 Uiso calc R 1 1 . .
    C C9 0.3751(3) 0.07046(14) 0.3386(4) 0.0753(8) Uani d . 1 1 . .
    H H9 0.4544 0.0645 0.3880 0.090 Uiso calc R 1 1 . .
    C C10 0.3315(2) 0.13437(13) 0.2950(4) 0.0620(7) Uani d . 1 1 . .
    C C11 0.5272(2) 0.19292(13) 0.4136(4) 0.0642(7) Uani d . 1 1 . .
    H H11 0.5578 0.2324 0.4633 0.077 Uiso calc R 1 1 . .
    C C12 0.7140(2) 0.15485(13) 0.5261(4) 0.0661(7) Uani d . 1 1 . .
    C C13 0.7377(3) 0.18615(15) 0.6913(4) 0.0808(9) Uani d . 1 1 . .
    H H13 0.6761 0.2040 0.7386 0.097 Uiso calc R 1 1 . .
    C C14 0.8499(3) 0.19186(17) 0.7886(5) 0.0958(11) Uani d . 1 1 . .
    H H14 0.8640 0.2131 0.9015 0.115 Uiso calc R 1 1 . .
    C C15 0.9404(3) 0.16685(18) 0.7216(5) 0.0938(10) Uani d . 1 1 . .
    H H15 1.0170 0.1712 0.7871 0.113 Uiso calc R 1 1 . .
    C C16 0.9191(3) 0.13519(19) 0.5575(5) 0.1005(12) Uani d . 1 1 . .
    H H16 0.9819 0.1179 0.5124 0.121 Uiso calc R 1 1 . .
    C C17 0.8060(3) 0.12796(18) 0.4555(5) 0.0971(10) Uani d DU 1 1 . .
    C C18 0.7839(4) 0.0973(4) 0.2575(7) 0.184(3) Uani d DU 1 1 . .
    H H18A 0.7015 0.1018 0.2010 0.221 Uiso calc R 1 1 . .
    H H18B 0.8298 0.1208 0.1825 0.221 Uiso calc R 1 1 . .
    C C19 0.8162(8) 0.0289(3) 0.2652(10) 0.226(3) Uani d DU 1 1 . .
    H H19A 0.8030 0.0113 0.1431 0.339 Uiso calc R 1 1 . .
    H H19B 0.7692 0.0055 0.3366 0.339 Uiso calc R 1 1 . .
    H H19C 0.8978 0.0245 0.3209 0.339 Uiso calc R 1 1 . .
    C C20 0.3711(3) 0.36953(14) 0.3110(4) 0.0817(9) Uani d . 1 1 . .
    H H20A 0.3133 0.3707 0.3892 0.098 Uiso calc R 1 1 . .
    H H20B 0.3326 0.3812 0.1873 0.098 Uiso calc R 1 1 . .
    C C21 0.4679(4) 0.41565(17) 0.3792(6) 0.1107(12) Uani d . 1 1 . .
    H H21A 0.4369 0.4591 0.3800 0.166 Uiso calc R 1 1 . .
    H H21B 0.5243 0.4142 0.3004 0.166 Uiso calc R 1 1 . .
    H H21C 0.5054 0.4036 0.5015 0.166 Uiso calc R 1 1 . .
    N N1 0.59740(19) 0.14530(11) 0.4274(3) 0.0729(7) Uani d . 1 1 . .
    O O1 0.42183(17) 0.30550(9) 0.3129(3) 0.0820(6) Uani d . 1 1 . .
loop_
    _atom_site_aniso_label
    _atom_site_aniso_U_11
    _atom_site_aniso_U_22
    _atom_site_aniso_U_33
    _atom_site_aniso_U_12
    _atom_site_aniso_U_13
    _atom_site_aniso_U_23
    C1 0.0527(14) 0.0783(18) 0.0563(15) 0.0040(12) 0.0148(11) 0.0010(12)
    C2 0.0592(15) 0.0801(18) 0.0615(16) 0.0058(13) 0.0162(12) 0.0046(13)
    C3 0.0663(18) 0.095(2) 0.0730(19) 0.0177(15) 0.0104(14) 0.0069(15)
    C4 0.0559(16) 0.112(2) 0.071(2) 0.0119(16) 0.0036(14) -0.0018(17)
    C5 0.0571(16) 0.096(2) 0.0588(17) -0.0025(14) 0.0121(12) -0.0122(14)
    C6 0.0628(18) 0.116(3) 0.091(2) -0.0098(18) 0.0125(15) -0.018(2)
    C7 0.088(2) 0.104(3) 0.112(3) -0.029(2) 0.029(2) -0.025(2)
    C8 0.084(2) 0.080(2) 0.111(3) -0.0078(17) 0.0304(18) -0.0116(18)
    C9 0.0662(17) 0.0798(19) 0.082(2) 0.0005(15) 0.0195(14) -0.0035(15)
    C10 0.0566(15) 0.0787(18) 0.0532(15) 0.0015(12) 0.0166(11) -0.0037(12)
    C11 0.0578(15) 0.0722(16) 0.0633(16) -0.0008(12) 0.0133(12) 0.0009(12)
    C12 0.0543(14) 0.0678(16) 0.0740(19) -0.0001(12) 0.0075(12) 0.0007(13)
    C13 0.0674(17) 0.088(2) 0.084(2) 0.0005(14) 0.0091(15) -0.0120(16)
    C14 0.077(2) 0.109(3) 0.094(2) -0.0061(18) -0.0013(18) -0.0219(19)
    C15 0.0596(18) 0.112(3) 0.101(3) -0.0172(17) -0.0050(17) 0.009(2)
    C16 0.0576(18) 0.145(3) 0.097(3) 0.0103(18) 0.0111(17) -0.006(2)
    C17 0.0582(18) 0.129(3) 0.101(2) 0.0164(18) 0.0087(16) -0.0085(19)
    C18 0.085(3) 0.291(5) 0.168(4) 0.056(4) 0.005(3) -0.116(4)
    C19 0.272(7) 0.219(5) 0.197(6) -0.055(5) 0.071(5) -0.055(5)
    C20 0.097(2) 0.079(2) 0.0715(19) 0.0159(17) 0.0227(16) 0.0117(15)
    C21 0.125(3) 0.084(2) 0.124(3) -0.006(2) 0.027(2) -0.006(2)
    N1 0.0529(12) 0.0801(15) 0.0832(17) 0.0061(11) 0.0072(11) -0.0080(12)
    O1 0.0715(12) 0.0713(13) 0.1033(16) 0.0058(10) 0.0174(11) 0.0105(10)
_geom_special_details
;
 All esds (except the esd in the dihedral angle between two l.s. planes)
 are estimated using the full covariance matrix.  The cell esds are taken
 into account individually in the estimation of esds in distances, angles
 and torsion angles; correlations between esds in cell parameters are only
 used when they are defined by crystal symmetry.  An approximate (isotropic)
 treatment of cell esds is used for estimating esds involving l.s. planes.
;
loop_
    _geom_bond_atom_site_label_1
    _geom_bond_atom_site_label_2
    _geom_bond_site_symmetry_2
    _geom_bond_distance
    _geom_bond_publ_flag
    C1 C2 . 1.389(4) ?
    C1 C10 . 1.435(4) ?
    C1 C11 . 1.464(3) ?
    C2 O1 . 1.349(3) ?
    C2 C3 . 1.408(4) ?
    C3 C4 . 1.344(4) ?
    C3 H3 . 0.9300 ?
    C4 C5 . 1.416(4) ?
    C4 H4 . 0.9300 ?
    C5 C6 . 1.393(4) ?
    C5 C10 . 1.420(4) ?
    C6 C7 . 1.356(5) ?
    C6 H6 . 0.9300 ?
    C7 C8 . 1.395(5) ?
    C7 H7 . 0.9300 ?
    C8 C9 . 1.357(4) ?
    C8 H8 . 0.9300 ?
    C9 C10 . 1.416(4) ?
    C9 H9 . 0.9300 ?
    C11 N1 . 1.261(3) ?
    C11 H11 . 0.9300 ?
    C12 C13 . 1.364(4) ?
    C12 C17 . 1.392(4) ?
    C12 N1 . 1.420(3) ?
    C13 C14 . 1.365(4) ?
    C13 H13 . 0.9300 ?
    C14 C15 . 1.348(5) ?
    C14 H14 . 0.9300 ?
    C15 C16 . 1.360(5) ?
    C15 H15 . 0.9300 ?
    C16 C17 . 1.388(4) ?
    C16 H16 . 0.9300 ?
    C17 C18 . 1.573(5) ?
    C18 C19 . 1.449(7) ?
    C18 H18A . 0.9700 ?
    C18 H18B . 0.9700 ?
    C19 H19A . 0.9600 ?
    C19 H19B . 0.9600 ?
    C19 H19C . 0.9600 ?
    C20 O1 . 1.435(3) ?
    C20 C21 . 1.478(5) ?
    C20 H20A . 0.9700 ?
    C20 H20B . 0.9700 ?
    C21 H21A . 0.9600 ?
    C21 H21B . 0.9600 ?
    C21 H21C . 0.9600 ?
loop_
    _geom_angle_atom_site_label_1
    _geom_angle_atom_site_label_2
    _geom_angle_atom_site_label_3
    _geom_angle_site_symmetry_1
    _geom_angle_site_symmetry_3
    _geom_angle
    _geom_angle_publ_flag
    C2 C1 C10 . . 119.3(2) ?
    C2 C1 C11 . . 116.2(2) ?
    C10 C1 C11 . . 124.5(2) ?
    O1 C2 C1 . . 116.7(2) ?
    O1 C2 C3 . . 122.2(3) ?
    C1 C2 C3 . . 121.1(3) ?
    C4 C3 C2 . . 119.7(3) ?
    C4 C3 H3 . . 120.2 ?
    C2 C3 H3 . . 120.2 ?
    C3 C4 C5 . . 122.5(3) ?
    C3 C4 H4 . . 118.7 ?
    C5 C4 H4 . . 118.7 ?
    C6 C5 C4 . . 121.8(3) ?
    C6 C5 C10 . . 119.7(3) ?
    C4 C5 C10 . . 118.5(3) ?
    C7 C6 C5 . . 121.7(3) ?
    C7 C6 H6 . . 119.1 ?
    C5 C6 H6 . . 119.1 ?
    C6 C7 C8 . . 119.1(3) ?
    C6 C7 H7 . . 120.4 ?
    C8 C7 H7 . . 120.4 ?
    C9 C8 C7 . . 121.3(3) ?
    C9 C8 H8 . . 119.4 ?
    C7 C8 H8 . . 119.4 ?
    C8 C9 C10 . . 121.0(3) ?
    C8 C9 H9 . . 119.5 ?
    C10 C9 H9 . . 119.5 ?
    C9 C10 C5 . . 117.2(2) ?
    C9 C10 C1 . . 123.8(2) ?
    C5 C10 C1 . . 118.9(2) ?
    N1 C11 C1 . . 126.6(3) ?
    N1 C11 H11 . . 116.7 ?
    C1 C11 H11 . . 116.7 ?
    C13 C12 C17 . . 119.4(3) ?
    C13 C12 N1 . . 122.2(3) ?
    C17 C12 N1 . . 118.3(3) ?
    C12 C13 C14 . . 121.4(3) ?
    C12 C13 H13 . . 119.3 ?
    C14 C13 H13 . . 119.3 ?
    C15 C14 C13 . . 120.2(3) ?
    C15 C14 H14 . . 119.9 ?
    C13 C14 H14 . . 119.9 ?
    C14 C15 C16 . . 119.6(3) ?
    C14 C15 H15 . . 120.2 ?
    C16 C15 H15 . . 120.2 ?
    C15 C16 C17 . . 121.8(3) ?
    C15 C16 H16 . . 119.1 ?
    C17 C16 H16 . . 119.1 ?
    C16 C17 C12 . . 117.7(3) ?
    C16 C17 C18 . . 121.1(3) ?
    C12 C17 C18 . . 120.9(3) ?
    C19 C18 C17 . . 110.8(5) ?
    C19 C18 H18A . . 109.5 ?
    C17 C18 H18A . . 109.5 ?
    C19 C18 H18B . . 109.5 ?
    C17 C18 H18B . . 109.5 ?
    H18A C18 H18B . . 108.1 ?
    C18 C19 H19A . . 109.5 ?
    C18 C19 H19B . . 109.5 ?
    H19A C19 H19B . . 109.5 ?
    C18 C19 H19C . . 109.5 ?
    H19A C19 H19C . . 109.5 ?
    H19B C19 H19C . . 109.5 ?
    O1 C20 C21 . . 107.3(3) ?
    O1 C20 H20A . . 110.3 ?
    C21 C20 H20A . . 110.3 ?
    O1 C20 H20B . . 110.3 ?
    C21 C20 H20B . . 110.3 ?
    H20A C20 H20B . . 108.5 ?
    C20 C21 H21A . . 109.5 ?
    C20 C21 H21B . . 109.5 ?
    H21A C21 H21B . . 109.5 ?
    C20 C21 H21C . . 109.5 ?
    H21A C21 H21C . . 109.5 ?
    H21B C21 H21C . . 109.5 ?
    C11 N1 C12 . . 118.0(2) ?
    C2 O1 C20 . . 119.5(2) ?
loop_
    _geom_torsion_atom_site_label_1
    _geom_torsion_atom_site_label_2
    _geom_torsion_atom_site_label_3
    _geom_torsion_atom_site_label_4
    _geom_torsion_site_symmetry_1
    _geom_torsion_site_symmetry_2
    _geom_torsion_site_symmetry_3
    _geom_torsion_site_symmetry_4
    _geom_torsion
    _geom_torsion_publ_flag
    C10 C1 C2 O1 . . . . -179.4(2) ?
    C11 C1 C2 O1 . . . . 3.0(4) ?
    C10 C1 C2 C3 . . . . -0.6(4) ?
    C11 C1 C2 C3 . . . . -178.2(2) ?
    O1 C2 C3 C4 . . . . -179.2(3) ?
    C1 C2 C3 C4 . . . . 2.1(4) ?
    C2 C3 C4 C5 . . . . -1.9(5) ?
    C3 C4 C5 C6 . . . . -179.5(3) ?
    C3 C4 C5 C10 . . . . 0.3(4) ?
    C4 C5 C6 C7 . . . . -179.4(3) ?
    C10 C5 C6 C7 . . . . 0.8(5) ?
    C5 C6 C7 C8 . . . . -0.2(6) ?
    C6 C7 C8 C9 . . . . -0.6(6) ?
    C7 C8 C9 C10 . . . . 0.7(5) ?
    C8 C9 C10 C5 . . . . 0.0(4) ?
    C8 C9 C10 C1 . . . . 178.2(3) ?
    C6 C5 C10 C9 . . . . -0.7(4) ?
    C4 C5 C10 C9 . . . . 179.5(3) ?
    C6 C5 C10 C1 . . . . -179.0(3) ?
    C4 C5 C10 C1 . . . . 1.2(4) ?
    C2 C1 C10 C9 . . . . -179.3(3) ?
    C11 C1 C10 C9 . . . . -1.9(4) ?
    C2 C1 C10 C5 . . . . -1.0(4) ?
    C11 C1 C10 C5 . . . . 176.3(2) ?
    C2 C1 C11 N1 . . . . -162.3(3) ?
    C10 C1 C11 N1 . . . . 20.3(4) ?
    C17 C12 C13 C14 . . . . 0.2(5) ?
    N1 C12 C13 C14 . . . . 176.6(3) ?
    C12 C13 C14 C15 . . . . 0.6(5) ?
    C13 C14 C15 C16 . . . . -0.8(6) ?
    C14 C15 C16 C17 . . . . 0.3(6) ?
    C15 C16 C17 C12 . . . . 0.5(6) ?
    C15 C16 C17 C18 . . . . 174.0(5) ?
    C13 C12 C17 C16 . . . . -0.7(5) ?
    N1 C12 C17 C16 . . . . -177.2(3) ?
    C13 C12 C17 C18 . . . . -174.2(4) ?
    N1 C12 C17 C18 . . . . 9.3(6) ?
    C16 C17 C18 C19 . . . . 67.1(7) ?
    C12 C17 C18 C19 . . . . -119.6(5) ?
    C1 C11 N1 C12 . . . . -176.3(3) ?
    C13 C12 N1 C11 . . . . 45.1(4) ?
    C17 C12 N1 C11 . . . . -138.6(3) ?
    C1 C2 O1 C20 . . . . -165.1(2) ?
    C3 C2 O1 C20 . . . . 16.1(4) ?
    C21 C20 O1 C2 . . . . 170.8(3) ?
loop_
    _geom_hbond_atom_site_label_D
    _geom_hbond_atom_site_label_H
    _geom_hbond_atom_site_label_A
    _geom_hbond_site_symmetry_A
    _geom_hbond_distance_DH
    _geom_hbond_distance_HA
    _geom_hbond_distance_DA
    _geom_hbond_angle_DHA
    C9 H9 N1 . 0.93 2.32 2.961(4) 126
data_global
_journal_date_recd_electronic     2012-10-05
_journal_date_accepted     2012-10-16
_journal_name_full     'Acta Crystallographica, Section E'
_journal_year     2012
_journal_volume     68
_journal_issue     11
_journal_page_first     o3176
_journal_page_last     o3176
_journal_paper_category     QO
_journal_paper_doi     10.1107/S1600536812043097
_journal_coeditor_code     FJ2600
_publ_contact_author
;
G\"okhan Alpaslan
Department of Medical Services
and Techniques
Vocational School of Health Services
Giresun University
TR-28200 Giresun
Turkey
;
_publ_contact_author_email     gokhan.alpaslan@giresun.edu.tr
_publ_section_title
;
(<i>E</i>)-<i>N</i>-[(2-Ethoxynaphthalen-1-yl)methylidene]-2-ethylaniline
;
loop_
    _publ_author_name
    _publ_author_address
    'Karg\?il\?i, Hakan '
;   Department of Physics
    Faculty of Arts & Science
    Ondokuz May\?is University
    TR-55139 Kurupelit-Samsun
    Turkey
;
    'Macit, Mustafa'
;   Department of Chemistry
    Faculty of Arts & Science
    Ondokuz May\?is University
    TR-55139 Kurupelit-Samsun
    Turkey
;
    'Alpaslan, G\"okhan'
;    Department of Medical Services
     and Techniques
     Vocational School of Health Services
     Giresun University
     TR-28200 Giresun
     Turkey
;
    'Kazak, Canan'
;   Department of Physics
    Faculty of Arts & Science
    Ondokuz May\?is University
    TR-55139 Kurupelit-Samsun
    Turkey
;
    'Erd\"onmez, Ahmet'
;   Department of Physics
    Faculty of Arts & Science
    Ondokuz May\?is University
    TR-55139 Kurupelit-Samsun
    Turkey
;
_iucr_refine_instructions_details
;
TITL hk1 in P 21/c
CELL  0.71073  11.6011  20.4575   7.4335   90.000  101.303   90.000
ZERR     4.00   0.0011   0.0027   0.0007    0.000    0.008    0.000
LATT   1
SYMM  - X, 1/2 + Y, 1/2 - Z
SFAC  C    H    N    O
UNIT  84   84   4    4
MERG   2
OMIT    -4.00  52.00
HTAB C9 N1
ISOR     0.010 C18 C19
DFIX     1.540   0.010 C17 C18
DFIX     1.540   0.010 C18 C19
DELU     0.0010   0.0010 C17 C18
DELU     0.0010   0.0010 C18 C19
FMAP   2
PLAN    3
ACTA
BOND
BOND   $H
CONF
L.S.  10
WGHT    0.128800
FVAR       0.59941   0.63408
C1    1    0.402477    0.192262    0.327181    11.00000    0.05270    0.07827 =
         0.05634    0.00096    0.01481    0.00404
C2    1    0.350774    0.252801    0.281277    11.00000    0.05920    0.08013 =
         0.06154    0.00461    0.01622    0.00582
C3    1    0.230529    0.258140    0.202371    11.00000    0.06632    0.09450 =
         0.07301    0.00688    0.01035    0.01765
AFIX  43
H3    2    0.197649    0.298862    0.168630    11.00000   -1.20000
AFIX   0
C4    1    0.163480    0.204103    0.176038    11.00000    0.05588    0.11205 =
         0.07143   -0.00175    0.00364    0.01189
AFIX  43
H4    2    0.083685    0.208490    0.127258    11.00000   -1.20000
AFIX   0
C5    1    0.209690    0.140743    0.219727    11.00000    0.05714    0.09648 =
         0.05877   -0.01224    0.01212   -0.00250
C6    1    0.139170    0.085131    0.190224    11.00000    0.06276    0.11617 =
         0.09149   -0.01824    0.01252   -0.00983
AFIX  43
H6    2    0.059686    0.089678    0.139472    11.00000   -1.20000
AFIX   0
C7    1    0.183436    0.024558    0.233597    11.00000    0.08823    0.10364 =
         0.11222   -0.02472    0.02882   -0.02854
AFIX  43
H7    2    0.134916   -0.011973    0.213157    11.00000   -1.20000
AFIX   0
C8    1    0.302695    0.017764    0.309266    11.00000    0.08397    0.07989 =
         0.11105   -0.01156    0.03036   -0.00783
AFIX  43
H8    2    0.333238   -0.023665    0.340245    11.00000   -1.20000
AFIX   0
C9    1    0.375052    0.070462    0.338571    11.00000    0.06619    0.07982 =
         0.08188   -0.00351    0.01948    0.00045
AFIX  43
H9    2    0.454412    0.064504    0.388009    11.00000   -1.20000
AFIX   0
C10   1    0.331518    0.134372    0.295000    11.00000    0.05663    0.07869 =
         0.05320   -0.00368    0.01664    0.00152
C11   1    0.527212    0.192924    0.413589    11.00000    0.05777    0.07218 =
         0.06325    0.00091    0.01332   -0.00084
AFIX  43
H11   2    0.557776    0.232449    0.463341    11.00000   -1.20000
AFIX   0
C12   1    0.713961    0.154850    0.526148    11.00000    0.05431    0.06780 =
         0.07399    0.00074    0.00748   -0.00007
C13   1    0.737680    0.186148    0.691332    11.00000    0.06742    0.08806 =
         0.08447   -0.01197    0.00909    0.00049
AFIX  43
H13   2    0.676114    0.203961    0.738620    11.00000   -1.20000
AFIX   0
C14   1    0.849925    0.191857    0.788632    11.00000    0.07717    0.10876 =
         0.09422   -0.02185   -0.00131   -0.00614
AFIX  43
H14   2    0.864015    0.213055    0.901496    11.00000   -1.20000
AFIX   0
C15   1    0.940423    0.166845    0.721557    11.00000    0.05962    0.11226 =
         0.10105    0.00945   -0.00496   -0.01723
AFIX  43
H15   2    1.017001    0.171214    0.787095    11.00000   -1.20000
AFIX   0
C16   1    0.919065    0.135188    0.557480    11.00000    0.05764    0.14483 =
         0.09737   -0.00621    0.01107    0.01025
AFIX  43
H16   2    0.981923    0.117911    0.512382    11.00000   -1.20000
AFIX   0
C17   1    0.806000    0.127959    0.455480    11.00000    0.05817    0.12888 =
         0.10131   -0.00853    0.00867    0.01639
C18   1    0.783872    0.097336    0.257512    11.00000    0.08520    0.29079 =
         0.16759   -0.11609    0.00480    0.05611
AFIX  23
H18A  2    0.701482    0.101802    0.201030    11.00000   -1.20000
H18B  2    0.829781    0.120771    0.182491    11.00000   -1.20000
AFIX   0
C19   1    0.816189    0.028852    0.265180    11.00000    0.27235    0.21915 =
         0.19660   -0.05529    0.07131   -0.05547
AFIX  33
H19A  2    0.803002    0.011259    0.143133    11.00000   -1.50000
H19B  2    0.769211    0.005457    0.336627    11.00000   -1.50000
H19C  2    0.897770    0.024452    0.320861    11.00000   -1.50000
AFIX   0
C20   1    0.371117    0.369533    0.310979    11.00000    0.09684    0.07924 =
         0.07151    0.01171    0.02270    0.01593
AFIX  23
H20A  2    0.313350    0.370692    0.389236    11.00000   -1.20000
H20B  2    0.332554    0.381204    0.187321    11.00000   -1.20000
AFIX   0
C21   1    0.467922    0.415649    0.379215    11.00000    0.12451    0.08413 =
         0.12443   -0.00601    0.02657   -0.00600
AFIX  33
H21A  2    0.436936    0.459138    0.380002    11.00000   -1.50000
H21B  2    0.524296    0.414183    0.300443    11.00000   -1.50000
H21C  2    0.505400    0.403573    0.501514    11.00000   -1.50000
AFIX   0
N1    3    0.597401    0.145303    0.427366    11.00000    0.05291    0.08006 =
         0.08320   -0.00799    0.00722    0.00612
O1    4    0.421833    0.305497    0.312933    11.00000    0.07154    0.07126 =
         0.10326    0.01047    0.01737    0.00579
HKLF 4
REM  hk1 in P 21/c
REM R1 =  0.0648 for   1769 Fo > 4sig(Fo)  and  0.1129 for all   3403 data
REM    209 parameters refined using     16 restraints
END
WGHT      0.1289      0.0000
REM Highest difference peak  0.453,  deepest hole -0.312,  1-sigma level  0.047
Q1    1   0.7640  0.1171  0.1104  11.00000  0.05    0.45
Q2    1   0.7611  0.0722  0.3193  11.00000  0.05    0.31
Q3    1   0.7621  0.1178  0.4776  11.00000  0.05    0.15
;
