# Supplementary material for: (E)-N-[(2-Eth­oxy­naphthalen-1-yl)methyl­idene]-2-ethyl­aniline
Source: Acta Crystallogr Sect E Struct Rep Online. 2012 Oct 20;68(Pt 11):o3176. doi: 10.1107/S1600536812043097 (PMC3515269; doi:10.1107/S1600536812043097)
Supplement: Supplementary file 2 [file e-68-o3176-Isup2.hkl]

#
# h,k,l, Fc-squared, Fo-squared, sigma(Fo-squared) and status flag
#
data_I
_shelx_title ' hk1 in P 21/c'
_shelx_refln_list_code          4
_shelx_F_calc_maximum      180.45
_exptl_crystal_F_000       648.00
_reflns_d_resolution_high  0.8109
 
loop_
 _symmetry_equiv_pos_as_xyz
 'x, y, z'
 '-x, y+1/2, -z+1/2'
 '-x, -y, -z'
 'x, -y-1/2, z-1/2'
 
_cell_length_a    11.6011
_cell_length_b    20.4575
_cell_length_c     7.4335
_cell_angle_alpha  90.000
_cell_angle_beta  101.303
_cell_angle_gamma  90.000
 
_shelx_F_squared_multiplier     1.000
 
loop_
 _refln_index_h
 _refln_index_k
 _refln_index_l
 _refln_F_squared_calc
 _refln_F_squared_meas
 _refln_F_squared_sigma
 _refln_observed_status
   1   0   0     3937.71     4173.41    256.46 o
   2   0   0     8029.60     7629.23    275.75 o
   3   0   0     2085.09     1782.80     62.00 o
   4   0   0     1540.56     1261.78     43.01 o
   5   0   0     1756.16     1752.25     31.38 o
   6   0   0        0.02       -0.35      3.66 o
   7   0   0       60.69       64.50      3.89 o
   8   0   0      135.30      124.90      5.44 o
   9   0   0      113.34      111.78      4.77 o
  10   0   0        8.82        8.01      4.14 o
  11   0   0       12.73       13.29      4.26 o
  12   0   0        0.77        4.81      4.51 o
  13   0   0        4.14        4.91      4.77 o
  14   0   0        6.39        7.22      5.21 o
   1   1   0     1003.24      832.36     15.86 o
   2   1   0     6412.81     5765.04    100.02 o
   3   1   0      591.07      703.52     10.71 o
   4   1   0      885.06      808.79     19.38 o
   5   1   0     1548.35     1669.37     17.66 o
   6   1   0      489.71      572.99      7.15 o
   7   1   0        5.79        3.68      2.06 o
   8   1   0       40.90       38.10      2.62 o
   9   1   0        9.38        8.70      2.15 o
  10   1   0      210.87      185.37      3.21 o
  11   1   0       26.00       26.85      2.78 o
  12   1   0        1.07        1.85      2.59 o
  13   1   0        0.53        6.34      2.96 o
  14   1   0        4.54        8.03      3.29 o
   0   2   0     5430.70     6239.25     47.79 o
   1   2   0      880.69      769.30      8.88 o
   2   2   0      270.70      246.78      4.49 o
   3   2   0      101.27       75.63      2.83 o
   4   2   0       44.30       49.54      2.68 o
   5   2   0      200.21      211.78      3.61 o
   6   2   0      434.91      469.76     11.18 o
   7   2   0        8.37        5.20      2.13 o
   8   2   0        3.94        7.36      2.27 o
   9   2   0        8.45        4.33      2.53 o
  10   2   0       38.14       29.18      2.47 o
  11   2   0        6.71        7.80      2.50 o
  12   2   0       37.16       25.35      2.73 o
  13   2   0        0.45        2.32      3.01 o
   1   3   0      455.52      709.97      8.01 o
   2   3   0      452.33      403.84      6.24 o
   3   3   0      553.36      735.22     11.86 o
   4   3   0      258.16      266.13      3.69 o
   5   3   0      382.42      439.57      4.97 o
   6   3   0      754.67      793.82     11.28 o
   7   3   0      112.11      136.32      2.74 o
   8   3   0        0.58        3.44      2.77 o
   9   3   0      217.90      222.47      3.23 o
  10   3   0       27.09       29.90      2.71 o
  11   3   0       12.79       14.02      2.73 o
  12   3   0        3.62        4.55      2.57 o
  13   3   0        4.13        6.75      2.82 o
   0   4   0     4738.98     6178.47    418.65 o
   1   4   0       22.65        9.39      2.48 o
   2   4   0      466.71      294.08      3.95 o
   3   4   0      295.38      239.21      3.79 o
   4   4   0       60.19       25.57      2.68 o
   5   4   0       19.35       35.90      2.73 o
   6   4   0      119.22      170.58      3.15 o
   7   4   0      138.13      156.37      4.56 o
   8   4   0       19.52       15.26      2.51 o
   9   4   0       10.03        9.78      2.54 o
  10   4   0       74.41       74.89      2.67 o
  11   4   0        0.99        2.30      3.03 o
  12   4   0       10.66       12.85      2.68 o
  13   4   0        0.32        2.64      2.82 o
   1   5   0     4753.95     4715.95     80.14 o
   2   5   0       69.26       94.00      2.89 o
   3   5   0      425.61      453.81      7.27 o
   4   5   0       21.84       15.00      2.37 o
   5   5   0      203.27      205.23      3.34 o
   6   5   0        0.49       -0.76      2.28 o
   7   5   0        8.83       13.27      2.65 o
   8   5   0       89.58       75.10      3.58 o
   9   5   0        1.66        3.29      2.55 o
  10   5   0      145.38      141.29      3.27 o
  11   5   0        0.05        1.60      2.72 o
  12   5   0        1.22        2.08      2.90 o
  13   5   0        1.27        1.60      2.82 o
   0   6   0     3406.42     3028.86    187.31 o
   1   6   0      183.09      154.32      2.83 o
   2   6   0      151.77      121.22      5.58 o
   3   6   0      169.74      258.50      3.20 o
   4   6   0        0.58        4.00      2.10 o
   5   6   0        3.26        7.97      2.07 o
   6   6   0      165.15      159.10      5.24 o
   7   6   0      273.34      308.19      5.61 o
   8   6   0      316.92      320.65      3.66 o
   9   6   0      208.24      215.19      4.13 o
  10   6   0       74.32       65.88      3.39 o
  11   6   0        0.36        2.61      2.74 o
  12   6   0        5.10        8.55      3.26 o
  13   6   0        1.35        1.42      3.15 o
   1   7   0      851.97      723.10     16.13 o
   2   7   0        3.10        1.14      1.83 o
   3   7   0       92.62      102.91      2.44 o
   4   7   0      881.68     1159.25     19.71 o
   5   7   0        2.13        4.51      2.23 o
   6   7   0       44.73       64.70      2.80 o
   7   7   0        0.01        0.13      2.71 o
   8   7   0       96.00       88.08      2.84 o
   9   7   0      404.79      398.27      6.33 o
  10   7   0       14.08       15.43      2.94 o
  11   7   0        9.32       11.30      3.15 o
  12   7   0        6.08        5.03      2.70 o
  13   7   0        4.70        3.79      3.59 o
   0   8   0        0.46        7.05      2.98 o
   1   8   0      389.69      429.40     12.86 o
   2   8   0     2316.25     2379.39     37.06 o
   3   8   0      891.48      914.92      6.54 o
   4   8   0        0.07       -0.47      2.02 o
   5   8   0        5.55        4.27      2.25 o
   6   8   0      160.68      152.56      3.39 o
   7   8   0      694.66      637.00      4.24 o
   8   8   0       69.06       69.88      2.42 o
   9   8   0      185.12      174.66      5.58 o
  10   8   0       47.86       42.45      2.60 o
  11   8   0        1.70        4.62      2.80 o
  12   8   0        2.79        4.24      2.95 o
  13   8   0        6.24        6.25      2.93 o
   1   9   0      161.84      205.92      4.31 o
   2   9   0        0.00        3.22      2.05 o
   3   9   0     3097.65     3381.17     44.18 o
   4   9   0      614.53      586.40      3.70 o
   5   9   0       69.14       61.60      2.20 o
   6   9   0        9.19       15.46      2.43 o
   7   9   0      176.07      186.42      6.06 o
   8   9   0      521.70      511.01      5.59 o
   9   9   0      137.01      121.75      3.18 o
  10   9   0        3.93        6.05      2.45 o
  11   9   0        0.59        0.65      2.80 o
  12   9   0        1.25        3.37      2.56 o
  13   9   0        1.43        4.26      3.64 o
   0  10   0       98.06       59.61      5.27 o
   1  10   0       44.30       35.20      2.41 o
   2  10   0      370.14      495.78      9.06 o
   3  10   0     1164.61     1353.42      9.55 o
   4  10   0        0.05        2.65      1.95 o
   5  10   0        5.66        0.69      2.19 o
   6  10   0        3.78        5.88      2.20 o
   7  10   0      304.27      297.11      4.48 o
   8  10   0        0.48        3.19      2.21 o
   9  10   0        5.13        5.94      2.59 o
  10  10   0        1.67        1.76      2.53 o
  11  10   0        3.73        3.47      2.64 o
  12  10   0        4.90        4.97      2.82 o
   1  11   0       21.91       26.52      2.06 o
   2  11   0      114.10      116.88      2.43 o
   3  11   0       84.29       75.76      2.32 o
   4  11   0       19.85       18.84      2.38 o
   5  11   0       44.58       53.66      4.48 o
   6  11   0       20.47       13.12      2.30 o
   7  11   0        0.72        2.51      2.28 o
   8  11   0      335.06      307.17     10.68 o
   9  11   0      164.93      177.99      3.43 o
  10  11   0        0.38        2.25      2.80 o
  11  11   0        0.77        1.34      3.20 o
  12  11   0        1.56        1.49      3.13 o
   0  12   0       24.88       22.87      2.53 o
   1  12   0        2.39        5.81      2.06 o
   2  12   0        5.54        7.68      2.29 o
   3  12   0       65.03       61.37      2.24 o
   4  12   0       99.46      106.32      2.56 o
   5  12   0      121.20      122.01      3.57 o
   6  12   0       10.07       10.14      2.23 o
   7  12   0        4.91        7.57      2.17 o
   8  12   0       35.72       31.95      2.18 o
   9  12   0        0.42        4.04      2.46 o
  10  12   0       17.60       14.56      2.92 o
  11  12   0        1.28        0.77      2.73 o
  12  12   0       15.19       18.89      3.29 o
   1  13   0        0.00        1.40      2.29 o
   2  13   0       11.95       13.06      2.58 o
   3  13   0        0.25        3.10      2.60 o
   4  13   0       10.26       13.41      2.28 o
   5  13   0        2.62        7.44      2.12 o
   6  13   0       13.80       10.39      2.15 o
   7  13   0        0.23       -0.13      2.17 o
   8  13   0        0.21        0.58      2.30 o
   9  13   0        5.38        8.04      2.56 o
  10  13   0        0.20        1.59      2.62 o
  11  13   0        3.16        5.23      2.63 o
  12  13   0        0.17        5.20      3.06 o
   0  14   0       65.17       61.36      3.02 o
   1  14   0       28.60       20.52      2.27 o
   2  14   0        0.35        1.40      2.65 o
   3  14   0       11.60        9.06      2.12 o
   4  14   0       65.03       56.46      2.68 o
   5  14   0        8.68       10.03      2.11 o
   6  14   0        1.62        4.49      2.40 o
   7  14   0        0.02        1.76      2.20 o
   8  14   0        1.49        2.63      2.33 o
   9  14   0        3.65        5.28      2.31 o
  10  14   0       11.77        9.74      2.36 o
  11  14   0        0.05        1.21      2.63 o
   1  15   0        5.04        5.97      2.26 o
   2  15   0      214.19      220.23      5.59 o
   3  15   0       60.64       66.08      2.28 o
   4  15   0        6.00        7.27      2.24 o
   5  15   0        0.08       -0.23      2.34 o
   6  15   0       32.13       28.98      2.41 o
   7  15   0       51.53       41.09      2.81 o
   8  15   0       13.50       17.32      2.47 o
   9  15   0        6.02        7.71      2.45 o
  10  15   0        5.17        6.34      2.82 o
  11  15   0        0.48        0.80      2.80 o
   0  16   0      229.25      246.11      4.45 o
   1  16   0      124.61      117.78      2.87 o
   2  16   0        0.49       -0.14      2.47 o
   3  16   0        8.92       10.23      3.32 o
   4  16   0       37.01       36.54      2.57 o
   5  16   0       36.31       35.22      4.98 o
   6  16   0        2.45        3.93      2.14 o
   7  16   0       19.10       19.04      2.75 o
   8  16   0        7.71        5.84      2.63 o
   9  16   0        8.59        6.31      2.55 o
  10  16   0        2.14        1.62      2.90 o
   1  17   0      217.46      184.87      3.78 o
   2  17   0      245.05      242.01      5.12 o
   3  17   0       22.29       23.75      2.18 o
   4  17   0        5.29        7.42      2.60 o
   5  17   0       11.89       11.87      2.98 o
   6  17   0       33.74       29.24      2.61 o
   7  17   0        0.20       -0.20      2.31 o
   8  17   0        0.36        0.86      2.89 o
   9  17   0        5.49        7.24      2.60 o
  10  17   0        5.82        4.24      3.00 o
   0  18   0      686.01      692.81     16.13 o
   1  18   0      127.86      135.88      4.80 o
   2  18   0        1.01        2.60      2.09 o
   3  18   0       14.99       13.68      2.10 o
   4  18   0       25.03       19.23      2.91 o
   5  18   0       23.03       18.66      2.74 o
   6  18   0        1.52        2.96      3.11 o
   7  18   0        0.25       -0.22      2.93 o
   8  18   0        0.01        2.28      2.38 o
   9  18   0        0.37        0.55      2.88 o
   1  19   0        2.51        3.87      2.17 o
   2  19   0        2.97        8.13      2.68 o
   3  19   0        4.34        4.77      2.46 o
   4  19   0        6.56        7.11      3.41 o
   5  19   0        0.01        0.62      2.38 o
   6  19   0        5.27        8.59      2.68 o
   7  19   0        0.23       -1.61      2.35 o
   8  19   0        2.10        3.29      3.15 o
   9  19   0        0.55        1.55      3.28 o
   0  20   0       11.08        9.55      3.63 o
   1  20   0       10.43       13.11      2.31 o
   2  20   0        1.28        4.90      2.39 o
   3  20   0        1.02        1.23      2.40 o
   4  20   0        0.02        2.66      2.88 o
   5  20   0        1.67        0.47      4.69 o
   6  20   0        3.28        1.73      2.71 o
   7  20   0        4.86        6.87      3.42 o
   8  20   0        0.00        2.42      2.94 o
   1  21   0        0.05        2.05      2.53 o
   2  21   0        1.64        1.21      2.13 o
   3  21   0        0.07        2.75      2.53 o
   4  21   0        1.32        0.57      2.82 o
   5  21   0        0.12        3.49      3.27 o
   6  21   0        3.04        3.52      3.33 o
   7  21   0        0.49        0.85      3.55 o
   0  22   0        1.01        2.83      3.18 o
   1  22   0        0.04       -0.76      2.67 o
   2  22   0        2.30        4.26      2.48 o
   3  22   0        1.58        1.50      3.24 o
   4  22   0        0.08        5.58      2.99 o
   5  22   0        0.14       -0.84      2.76 o
   6  22   0        0.39        2.74      3.47 o
   1  23   0        0.90        0.51      2.64 o
   2  23   0        0.20        2.68      2.55 o
   3  23   0        2.09        4.33      2.75 o
   4  23   0        2.59        1.72      3.13 o
   5  23   0        0.53        1.83      2.88 o
   0  24   0        4.13        7.57      4.08 o
   1  24   0        2.64        4.77      2.62 o
   2  24   0        0.27        0.55      2.74 o
   3  24   0        0.00        3.28      3.18 o
   4  24   0        0.37       -0.53      2.96 o
   1  25   0        3.48        8.24      3.04 o
 -14   1   1        0.19        0.28      2.56 o
 -13   1   1        2.31        6.37      3.00 o
 -12   1   1        3.33        2.69      2.44 o
 -11   1   1       12.61       14.63      3.05 o
 -10   1   1       91.11       81.17      3.11 o
  -9   1   1       16.25       16.48      2.86 o
  -8   1   1      136.29      121.08      3.10 o
  -7   1   1      140.39      132.88      3.70 o
  -6   1   1       17.53       15.32      2.72 o
  -5   1   1      705.16      795.91     10.08 o
  -4   1   1     1287.54     1278.05     22.75 o
  -3   1   1      753.89      623.54     10.73 o
  -2   1   1     1738.27     1761.15     34.67 o
  -1   1   1     2528.91     3159.58     34.48 o
   0   1   1     2499.19     2334.58     53.05 o
   1   1   1     1905.94     1814.49     39.77 o
   2   1   1        7.21       33.29      2.81 o
   3   1   1      730.19      897.86      8.19 o
   4   1   1      622.12      554.55      4.32 o
   5   1   1      335.21      376.74      4.68 o
   6   1   1      184.75      159.97      4.18 o
   7   1   1        9.30       12.22      2.37 o
   8   1   1        5.12        4.00      2.68 o
   9   1   1       23.20       23.16      2.75 o
  10   1   1       20.44       19.73      2.41 o
  11   1   1        0.01        0.78      3.06 o
  12   1   1        4.10        4.26      2.66 o
  13   1   1        1.02       -0.30      3.52 o
 -14   2   1        0.14        1.90      3.22 o
 -13   2   1        1.06        2.17      3.04 o
 -12   2   1        3.68        2.99      3.15 o
 -11   2   1       79.85       78.15      2.98 o
 -10   2   1      265.74      261.60      3.90 o
  -9   2   1      215.28      224.28      5.95 o
  -8   2   1       15.48       17.10      2.44 o
  -7   2   1      112.53      135.25      2.97 o
  -6   2   1      592.03      534.46      7.36 o
  -5   2   1       17.56       23.83      2.49 o
  -4   2   1        0.02        2.13      2.62 o
  -3   2   1     3056.13     3191.44     50.71 o
  -2   2   1     4565.57     4868.14     68.06 o
  -1   2   1     4590.33     4386.54    161.00 o
   0   2   1     1548.36     1925.64     32.58 o
   1   2   1     5019.54     4427.64    138.85 o
   2   2   1     2182.60     2366.27     44.39 o
   3   2   1       48.80       33.11      2.62 o
   4   2   1      590.36      509.92     13.93 o
   5   2   1     2062.83     2083.53     48.38 o
   6   2   1      213.79      206.14      3.70 o
   7   2   1       26.62       30.59      2.09 o
   8   2   1        4.76        5.56      2.37 o
   9   2   1        1.06        0.72      2.70 o
  10   2   1        1.44        3.68      2.96 o
  11   2   1        1.97        3.22      2.49 o
  12   2   1        4.08        4.73      2.68 o
  13   2   1        0.60       -1.97      3.18 o
 -14   3   1        0.10        0.13      3.21 o
 -13   3   1        0.08       -1.56      2.94 o
 -12   3   1       13.95       13.10      2.81 o
 -11   3   1       77.85       94.51      3.09 o
 -10   3   1       62.21       67.93      2.88 o
  -9   3   1      144.89      135.22      3.00 o
  -8   3   1       21.15       22.67      2.28 o
  -7   3   1        4.04        7.09      2.66 o
  -6   3   1      276.98      266.15      3.64 o
  -5   3   1       15.19        9.25      2.65 o
  -4   3   1       70.28      100.97      2.99 o
  -3   3   1      267.76      230.52      4.16 o
  -2   3   1     3778.08     3278.83     52.09 o
  -1   3   1     1932.38     1638.30     49.21 o
   0   3   1     3479.61     3280.12     41.32 o
   1   3   1      174.34       84.31      3.17 o
   2   3   1     4589.96     3927.42    125.66 o
   3   3   1       51.53       39.01      2.56 o
   4   3   1      844.61      887.72     12.33 o
   5   3   1       11.81       12.81      2.01 o
   6   3   1      112.11      126.48      2.71 o
   7   3   1        3.58        2.09      2.39 o
   8   3   1        0.36        1.89      2.03 o
   9   3   1        8.98        8.25      2.74 o
  10   3   1       30.82       23.39      2.46 o
  11   3   1       20.34       21.96      3.16 o
  12   3   1        8.99       13.19      3.26 o
  13   3   1        0.27        2.80      2.91 o
 -14   4   1       12.93       11.02      3.67 o
 -13   4   1        0.39        2.14      3.36 o
 -12   4   1        1.06        2.54      2.88 o
 -11   4   1        2.53       -1.30      2.53 o
 -10   4   1      216.52      202.17      7.55 o
  -9   4   1       16.09       19.31      2.65 o
  -8   4   1       18.92       15.38      2.48 o
  -7   4   1       54.71       45.35      2.54 o
  -6   4   1      237.30      234.73      4.78 o
  -5   4   1      280.74      272.55      4.07 o
  -4   4   1       28.85       19.08      2.69 o
  -3   4   1      163.79      193.18      3.83 o
  -2   4   1     4485.17     4505.32     62.08 o
  -1   4   1     4837.75     4786.24    122.76 o
   0   4   1     7723.84     7598.93    128.70 o
   1   4   1       66.43       55.75      2.49 o
   2   4   1      162.39      225.44      8.15 o
   3   4   1        2.15        1.40      2.31 o
   4   4   1       84.70       63.28      2.65 o
   5   4   1       77.26       89.13      3.30 o
   6   4   1       54.21       51.21      2.27 o
   7   4   1       32.60       36.70      2.63 o
   8   4   1        2.62        0.46      1.92 o
   9   4   1        1.46        1.14      2.52 o
  10   4   1        0.76       -1.13      2.66 o
  11   4   1        3.76        4.91      2.50 o
  12   4   1        1.92        5.23      2.90 o
  13   4   1        0.46        4.28      2.82 o
 -13   5   1        0.04       -0.85      2.98 o
 -12   5   1        1.13        3.15      2.84 o
 -11   5   1        2.60        2.63      2.80 o
 -10   5   1       38.50       35.79      2.81 o
  -9   5   1        4.05        5.49      2.32 o
  -8   5   1        8.92        7.68      2.69 o
  -7   5   1       12.80       11.48      2.39 o
  -6   5   1        3.95        9.09      2.16 o
  -5   5   1      130.71      164.20      3.14 o
  -4   5   1      312.85      419.36      8.58 o
  -3   5   1      506.07      568.30      6.53 o
  -2   5   1       27.08       64.17      2.77 o
  -1   5   1     6530.85     7252.35    201.08 o
   0   5   1      168.46      168.11      3.45 o
   1   5   1      145.86      270.72      3.24 o
   2   5   1      792.84      879.38     16.16 o
   3   5   1      518.22      576.89     12.32 o
   4   5   1      510.71      472.16     18.31 o
   5   5   1      533.03      480.93     14.40 o
   6   5   1       22.89       25.82      2.33 o
   7   5   1       23.63       16.76      2.21 o
   8   5   1      209.80      174.62      3.79 o
   9   5   1       12.27       12.67      2.37 o
  10   5   1       57.97       59.66      2.81 o
  11   5   1        2.87        3.29      2.78 o
  12   5   1       12.13       14.18      3.00 o
  13   5   1        4.28        6.25      3.21 o
 -13   6   1        7.20       12.16      3.16 o
 -12   6   1        1.87        3.85      2.93 o
 -11   6   1       88.58       90.75      3.34 o
 -10   6   1        0.35        4.38      2.51 o
  -9   6   1      509.67      502.24     10.37 o
  -8   6   1       57.50       48.07      2.87 o
  -7   6   1      146.85      128.44      3.10 o
  -6   6   1      630.22      615.87     18.81 o
  -5   6   1       69.58       89.18      2.97 o
  -4   6   1       66.12       82.00      2.73 o
  -3   6   1       72.69      124.25      2.88 o
  -2   6   1      280.91      283.92      6.83 o
  -1   6   1      798.63      707.45     25.71 o
   0   6   1       21.12       27.75      2.33 o
   1   6   1      570.33      602.88      8.05 o
   2   6   1      188.12      181.79      3.02 o
   3   6   1       33.79       25.02      2.26 o
   4   6   1      218.12      199.48      6.10 o
   5   6   1        3.82        7.00      2.32 o
   6   6   1        7.62       13.90      2.59 o
   7   6   1       46.09       42.68      2.84 o
   8   6   1        1.06        4.02      2.78 o
   9   6   1        7.11        5.44      2.62 o
  10   6   1        6.77        4.41      3.01 o
  11   6   1        1.27        4.14      2.55 o
  12   6   1        0.90        2.88      3.29 o
  13   6   1       15.37       21.83      3.21 o
 -13   7   1        0.13        2.78      3.52 o
 -12   7   1        4.83        7.26      3.27 o
 -11   7   1        0.30        1.38      2.37 o
 -10   7   1       10.99       14.67      3.09 o
  -9   7   1       13.51       12.58      2.68 o
  -8   7   1       52.59       64.54      2.90 o
  -7   7   1       19.74       15.96      2.49 o
  -6   7   1        1.72        3.37      2.32 o
  -5   7   1     1310.69     1342.61     21.17 o
  -4   7   1      306.92      323.87      4.93 o
  -3   7   1      415.88      483.77      7.64 o
  -2   7   1       12.71       11.77      2.00 o
  -1   7   1       69.25       44.40      2.39 o
   0   7   1     2163.88     2140.95     47.83 o
   1   7   1       95.14      118.67      2.69 o
   2   7   1       77.86       62.62      2.28 o
   3   7   1      546.85      675.43      5.22 o
   4   7   1        3.97        3.96      2.08 o
   5   7   1      558.18      561.53      8.97 o
   6   7   1       23.31       17.47      2.40 o
   7   7   1      355.35      321.42      5.05 o
   8   7   1      561.32      566.60     13.91 o
   9   7   1      143.64      146.25      5.63 o
  10   7   1      103.32      107.38      3.61 o
  11   7   1        0.07        2.72      2.32 o
  12   7   1        5.78        6.21      3.33 o
  13   7   1        1.84        2.61      2.94 o
 -13   8   1        0.73       -1.09      2.98 o
 -12   8   1        1.99        6.03      2.99 o
 -11   8   1        2.86        4.21      2.84 o
 -10   8   1       67.16       58.32      2.69 o
  -9   8   1      108.74      103.47      4.50 o
  -8   8   1      148.31      145.91      3.25 o
  -7   8   1       84.08       95.33      2.63 o
  -6   8   1       10.21       10.71      2.62 o
  -5   8   1       27.08       18.06      2.15 o
  -4   8   1        1.57        5.32      2.35 o
  -3   8   1       47.62       43.53      2.16 o
  -2   8   1       63.98       55.50      2.17 o
  -1   8   1     1498.02     1561.29     44.12 o
   0   8   1      262.21      264.59      5.05 o
   1   8   1       44.52       49.80      2.20 o
   2   8   1      640.06      714.21      9.03 o
   3   8   1       51.12       41.98      2.35 o
   4   8   1      171.18      172.48      3.28 o
   5   8   1       98.18       79.75      2.77 o
   6   8   1       74.70       81.25      2.54 o
   7   8   1       43.36       36.45      2.39 o
   8   8   1        2.61        4.30      2.38 o
   9   8   1        0.48        1.84      2.59 o
  10   8   1        5.56        3.65      2.36 o
  11   8   1        3.17       -0.04      2.32 o
  12   8   1        1.49        2.57      2.77 o
 -13   9   1        8.61        8.34      3.36 o
 -12   9   1        0.21        2.85      2.73 o
 -11   9   1        0.69        1.83      2.89 o
 -10   9   1        8.24       12.61      3.03 o
  -9   9   1       95.15       88.56      2.93 o
  -8   9   1       17.74       11.43      2.38 o
  -7   9   1       85.53       72.27      2.70 o
  -6   9   1      189.36      183.86      9.57 o
  -5   9   1       85.81       73.87      2.93 o
  -4   9   1       25.02       16.17      2.33 o
  -3   9   1       15.90       13.31      2.15 o
  -2   9   1        8.61        8.06      2.51 o
  -1   9   1      473.33      411.22     11.53 o
   0   9   1      166.22      182.76      4.69 o
   1   9   1       12.98        5.90      1.84 o
   2   9   1       11.80       10.32      1.85 o
   3   9   1       84.62      101.09      3.85 o
   4   9   1        1.71        0.30      2.12 o
   5   9   1       19.43       11.12      2.05 o
   6   9   1       43.39       41.08      2.85 o
   7   9   1        3.86        1.36      2.30 o
   8   9   1        5.83        8.02      2.37 o
   9   9   1        5.72        5.79      2.64 o
  10   9   1        5.15        8.17      2.50 o
  11   9   1        0.05        1.58      2.87 o
  12   9   1        3.24        3.25      3.09 o
 -13  10   1        9.67       12.43      3.67 o
 -12  10   1        0.47        3.02      3.11 o
 -11  10   1        0.61        0.12      3.26 o
 -10  10   1       13.70       13.91      2.79 o
  -9  10   1       23.55       19.54      2.50 o
  -8  10   1      265.52      252.16      6.94 o
  -7  10   1       62.38       66.59      2.46 o
  -6  10   1       62.24       57.87      2.60 o
  -5  10   1       12.13        8.91      1.89 o
  -4  10   1      456.99      486.06     10.76 o
  -3  10   1      408.63      397.82      9.36 o
  -2  10   1      208.57      188.21      3.86 o
  -1  10   1       32.56       31.67      2.36 o
   0  10   1      505.24      437.51      9.63 o
   1  10   1      242.30      242.22      4.50 o
   2  10   1       80.02       74.41      2.31 o
   3  10   1        2.95        2.51      1.83 o
   4  10   1       84.60       85.30      2.56 o
   5  10   1      105.48      118.28      2.81 o
   6  10   1      263.96      256.08      3.36 o
   7  10   1        0.23        2.71      2.49 o
   8  10   1      190.42      183.23      4.46 o
   9  10   1       13.60       19.10      2.99 o
  10  10   1        0.40        3.73      3.10 o
  11  10   1        0.72        2.84      3.25 o
  12  10   1        6.69        4.92      3.21 o
 -12  11   1        0.01        1.13      3.52 o
 -11  11   1        2.09        4.33      3.24 o
 -10  11   1        3.39        3.21      2.70 o
  -9  11   1       24.14       28.84      2.63 o
  -8  11   1       36.89       36.61      2.71 o
  -7  11   1       80.68       88.28      3.58 o
  -6  11   1        1.14        2.55      2.02 o
  -5  11   1       26.19       25.13      2.43 o
  -4  11   1        0.23        3.01      2.12 o
  -3  11   1        2.07        1.14      1.69 o
  -2  11   1       46.42       36.65      1.89 o
  -1  11   1      185.70      185.58      2.65 o
   0  11   1      243.51      244.50      5.35 o
   1  11   1      134.74      155.71      4.16 o
   2  11   1        1.78        4.76      2.31 o
   3  11   1       40.85       41.27      2.23 o
   4  11   1       75.84       97.76      2.41 o
   5  11   1       56.02       35.90      2.17 o
   6  11   1       27.05       19.19      2.36 o
   7  11   1      167.83      169.76      3.69 o
   8  11   1      148.78      141.53      4.69 o
   9  11   1       21.69       24.37      2.71 o
  10  11   1       18.47       19.19      2.89 o
  11  11   1        0.01       -1.65      2.63 o
  12  11   1        8.74       11.47      3.53 o
 -12  12   1        4.11        3.21      2.74 o
 -11  12   1        2.36        3.77      2.52 o
 -10  12   1        1.97        4.17      2.44 o
  -9  12   1       70.24       77.68      2.52 o
  -8  12   1       31.72       31.27      2.72 o
  -7  12   1       39.14       33.03      2.27 o
  -6  12   1       57.09       68.46      2.43 o
  -5  12   1       40.75       41.82      2.48 o
  -4  12   1       75.76       61.29      2.39 o
  -3  12   1        0.54        2.36      1.97 o
  -2  12   1       20.21       12.31      2.26 o
  -1  12   1      169.65      184.02      3.03 o
   0  12   1       22.36       41.43      1.84 o
   1  12   1        1.82        1.50      1.96 o
   2  12   1        0.05        3.24      2.07 o
   3  12   1        4.34        5.72      2.16 o
   4  12   1        0.05        3.83      2.04 o
   5  12   1        7.43       11.18      2.49 o
   6  12   1        4.89        7.83      2.51 o
   7  12   1        0.96        3.99      2.38 o
   8  12   1       39.13       37.20      4.26 o
   9  12   1       19.20       17.22      2.80 o
  10  12   1        2.75        5.90      2.65 o
  11  12   1        0.70        4.82      3.09 o
 -12  13   1        0.56        5.45      3.29 o
 -11  13   1        8.71       10.48      2.61 o
 -10  13   1        0.00        0.24      2.63 o
  -9  13   1        1.96        2.17      2.31 o
  -8  13   1        6.31        5.79      2.45 o
  -7  13   1        2.38        5.24      2.43 o
  -6  13   1       46.64       42.47      3.66 o
  -5  13   1        1.33        3.54      2.03 o
  -4  13   1       42.77       45.89      2.51 o
  -3  13   1        3.12        5.23      3.04 o
  -2  13   1        1.70        2.12      2.31 o
  -1  13   1        0.44        3.52      2.16 o
   0  13   1       32.64       36.76      2.00 o
   1  13   1        8.20       12.25      2.75 o
   2  13   1      113.42      131.32      3.35 o
   3  13   1      251.19      261.19      6.57 o
   4  13   1       45.65       32.13      2.44 o
   5  13   1       24.05       25.01      2.52 o
   6  13   1        4.99        6.77      2.13 o
   7  13   1       67.34       60.20      2.36 o
   8  13   1       15.01       15.59      2.47 o
   9  13   1       25.61       24.91      2.72 o
  10  13   1        3.20        4.85      2.53 o
  11  13   1        3.37        3.14      2.82 o
 -11  14   1        0.14        5.94      3.14 o
 -10  14   1        0.69        2.81      2.97 o
  -9  14   1        0.12        2.09      2.40 o
  -8  14   1       15.23       16.36      2.49 o
  -7  14   1       72.77       73.25      3.72 o
  -6  14   1        0.26        1.91      2.38 o
  -5  14   1       15.27       14.48      2.27 o
  -4  14   1      103.71      115.49      2.63 o
  -3  14   1        0.01        2.29      1.95 o
  -2  14   1       18.03       20.78      2.38 o
  -1  14   1        0.64        3.03      2.35 o
   0  14   1       30.25       32.58      2.13 o
   1  14   1        0.03        1.22      2.62 o
   2  14   1       67.08       68.91      2.65 o
   3  14   1        1.86        4.09      2.54 o
   4  14   1        5.32       13.76      2.30 o
   5  14   1        0.08        1.98      2.54 o
   6  14   1        7.24        7.60      2.02 o
   7  14   1       24.07       27.71      2.50 o
   8  14   1       11.36        8.55      2.81 o
   9  14   1        0.11        4.74      2.64 o
  10  14   1        2.86        6.28      2.54 o
  11  14   1        1.21        4.13      3.21 o
 -11  15   1        0.59       -0.53      2.94 o
 -10  15   1        0.05        1.28      2.53 o
  -9  15   1        3.52        5.11      2.65 o
  -8  15   1        7.98        7.01      2.80 o
  -7  15   1        4.90        6.42      2.43 o
  -6  15   1        3.68        3.00      2.40 o
  -5  15   1       39.09       36.55      2.61 o
  -4  15   1        4.51        5.35      3.01 o
  -3  15   1       27.63       17.32      2.48 o
  -2  15   1        4.70        6.28      2.19 o
  -1  15   1      104.13       90.15      2.96 o
   0  15   1       31.69       35.19      1.85 o
   1  15   1       15.77        6.87      2.24 o
   2  15   1       29.16       31.53      2.83 o
   3  15   1       73.23       58.83      3.60 o
   4  15   1        0.64        0.66      2.28 o
   5  15   1       21.48       23.59      2.63 o
   6  15   1        6.75        3.12      2.27 o
   7  15   1       15.58       15.75      2.38 o
   8  15   1        3.14        4.12      2.47 o
   9  15   1        2.80        1.71      2.53 o
  10  15   1        6.82        7.17      2.33 o
 -11  16   1        2.05        1.03      3.02 o
 -10  16   1        1.85        2.67      2.85 o
  -9  16   1        0.09        1.50      2.56 o
  -8  16   1        1.62        1.07      2.33 o
  -7  16   1        7.56        5.58      2.70 o
  -6  16   1        8.07        6.84      2.67 o
  -5  16   1        1.87        1.74      2.51 o
  -4  16   1       21.01       17.50      4.05 o
  -3  16   1        5.08        5.53      2.50 o
  -2  16   1       76.97       77.17      2.56 o
  -1  16   1        1.29       -0.56      2.17 o
   0  16   1      195.58      207.42      2.87 o
   1  16   1       34.96       35.52      2.62 o
   2  16   1       59.29       62.91      3.50 o
   3  16   1       23.72       19.77      2.54 o
   4  16   1       25.66       25.65      2.86 o
   5  16   1       14.51       15.53      2.53 o
   6  16   1        1.30        1.43      2.30 o
   7  16   1        7.39        7.34      2.49 o
   8  16   1        0.15       -0.05      2.57 o
   9  16   1        1.03        1.19      2.73 o
  10  16   1        0.22        2.58      2.50 o
 -10  17   1        1.05        1.92      2.97 o
  -9  17   1        4.15        4.55      2.76 o
  -8  17   1        0.01        0.91      2.28 o
  -7  17   1        0.26        3.55      2.38 o
  -6  17   1        9.35       10.92      2.31 o
  -5  17   1       15.69        9.62      3.72 o
  -4  17   1        0.11       -2.41      2.83 o
  -3  17   1       84.53       97.47      4.70 o
  -2  17   1       32.98       31.43      2.95 o
  -1  17   1       57.53       63.62      2.60 o
   0  17   1        0.04        1.39      2.15 o
   1  17   1       10.52       17.08      2.25 o
   2  17   1       21.21       22.13      2.42 o
   3  17   1        0.00        1.00      2.48 o
   4  17   1        5.68        8.50      2.51 o
   5  17   1       18.62       17.30      2.99 o
   6  17   1        1.07        2.70      2.58 o
   7  17   1       13.11       10.25      2.58 o
   8  17   1        0.01        0.34      2.70 o
   9  17   1        1.41       -0.76      2.85 o
 -10  18   1        1.56        1.76      3.29 o
  -9  18   1        0.06        3.28      3.10 o
  -8  18   1        0.23        1.02      2.70 o
  -7  18   1        0.60        2.03      2.64 o
  -6  18   1        1.69        1.77      2.66 o
  -5  18   1        4.73       -3.06      3.46 o
  -4  18   1        2.48        3.89      2.88 o
  -3  18   1        7.17        4.86      2.40 o
  -2  18   1        4.24        5.34      2.24 o
  -1  18   1        3.78        4.85      2.21 o
   0  18   1        1.89       -0.29      2.29 o
   1  18   1       36.91       36.27      2.24 o
   2  18   1       13.74       14.59      2.22 o
   3  18   1        8.70        8.52      4.15 o
   4  18   1        2.80        3.07      2.92 o
   5  18   1        0.77        2.10      2.71 o
   6  18   1       10.81        9.82      2.89 o
   7  18   1        0.46        2.73      2.70 o
   8  18   1       20.52       21.48      2.68 o
   9  18   1        0.43        2.91      2.43 o
  -9  19   1        3.65        6.75      3.23 o
  -8  19   1        1.79        1.47      2.66 o
  -7  19   1        2.11        5.08      3.24 o
  -6  19   1        0.56        0.29      3.15 o
  -5  19   1       12.53       12.32      3.09 o
  -4  19   1        3.55        6.38      2.67 o
  -3  19   1        0.76        0.77      2.32 o
  -2  19   1        0.34        1.76      2.29 o
  -1  19   1        3.99        3.58      2.28 o
   0  19   1        0.00        0.54      2.18 o
   1  19   1       12.69       11.25      2.14 o
   2  19   1        1.36        1.12      2.24 o
   3  19   1       10.02        5.63      2.89 o
   4  19   1        1.25        2.96      2.47 o
   5  19   1        1.65        2.35      3.03 o
   6  19   1        0.42        0.06      2.56 o
   7  19   1        4.03        2.23      2.51 o
   8  19   1        1.16        2.62      2.96 o
  -8  20   1        0.01        2.05      3.13 o
  -7  20   1        1.01       -0.81      3.78 o
  -6  20   1        2.41        0.32      2.82 o
  -5  20   1        1.01        1.01      3.12 o
  -4  20   1        1.95        0.75      3.12 o
  -3  20   1       11.08       11.80      2.57 o
  -2  20   1       10.06       13.22      2.40 o
  -1  20   1        0.43        0.19      2.38 o
   0  20   1        5.73        9.30      2.20 o
   1  20   1        9.83       11.19      2.55 o
   2  20   1        0.03        0.29      2.23 o
   3  20   1        6.06        9.60      2.46 o
   4  20   1        8.66        1.08      3.66 o
   5  20   1        1.08        2.79      3.11 o
   6  20   1        0.24        1.70      3.31 o
   7  20   1        0.00        3.72      3.05 o
   8  20   1        3.99        4.66      2.77 o
  -7  21   1        1.15        5.21      4.95 o
  -6  21   1        0.17        0.46      2.96 o
  -5  21   1        1.58        1.45      2.91 o
  -4  21   1        0.00        0.93      2.92 o
  -3  21   1        1.86        2.77      2.93 o
  -2  21   1        1.23        1.65      2.33 o
  -1  21   1        0.01        2.99      2.34 o
   0  21   1        2.00        1.01      2.34 o
   1  21   1        8.82        8.21      2.28 o
   2  21   1       10.27       11.51      2.64 o
   3  21   1        6.20        6.42      2.75 o
   4  21   1        1.07        1.07      2.88 o
   5  21   1        0.71        0.60      3.08 o
   6  21   1        1.58        2.42      2.76 o
   7  21   1        0.47        3.18      3.55 o
  -7  22   1        0.99        5.50      3.59 o
  -6  22   1        0.80       -1.12      3.49 o
  -5  22   1        1.79        4.21      3.07 o
  -4  22   1        0.17       -0.49      3.34 o
  -3  22   1        0.00        0.40      2.21 o
  -2  22   1       13.43       13.51      2.53 o
  -1  22   1        3.76        4.09      2.46 o
   0  22   1        0.01        5.38      2.65 o
   1  22   1        0.28        2.20      2.50 o
   2  22   1        0.05        2.45      2.53 o
   3  22   1        1.53        1.10      2.85 o
   4  22   1        0.01        1.68      2.78 o
   5  22   1        0.61        3.67      3.22 o
   6  22   1        1.03        5.57      3.26 o
  -5  23   1        0.10        1.60      3.56 o
  -4  23   1        0.46        5.01      3.48 o
  -3  23   1        0.88        2.56      2.66 o
  -2  23   1        0.09        4.91      2.48 o
  -1  23   1        8.19        9.38      2.84 o
   0  23   1       10.37       11.44      2.83 o
   1  23   1        2.98        5.74      2.56 o
   2  23   1        0.00        2.09      2.55 o
   3  23   1        0.02       -0.47      2.56 o
   4  23   1        0.89        0.44      3.15 o
   5  23   1        4.05        3.41      3.13 o
  -4  24   1        1.56        2.25      3.28 o
  -3  24   1        0.07        2.95      2.68 o
  -2  24   1        3.02        3.45      2.99 o
  -1  24   1        0.66        3.15      2.66 o
   0  24   1        0.88        0.54      2.55 o
   1  24   1        0.57        1.94      2.53 o
   2  24   1        0.37        3.47      2.54 o
   3  24   1        1.22        3.63      2.70 o
  -1  25   1        4.63        3.73      2.83 o
   0  25   1        0.06        2.40      2.67 o
 -14   0   2        4.82        7.64      4.36 o
 -13   0   2        1.38        3.60      4.90 o
 -12   0   2       35.77       37.30      4.75 o
 -11   0   2      116.40      120.31      4.82 o
 -10   0   2      181.33      175.56      4.92 o
  -9   0   2        0.88        4.88      3.79 o
  -8   0   2        0.02       -0.78      3.75 o
  -7   0   2      368.71      377.67     11.61 o
  -6   0   2      284.34      283.88      6.76 o
  -5   0   2     2301.05     2308.34     27.35 o
  -4   0   2      313.93      316.85      6.46 o
  -3   0   2      518.30      544.56      9.10 o
  -2   0   2    32562.67    26171.64   1540.31 o
  -1   0   2      619.65      690.59     10.80 o
   0   0   2    27891.30    22123.38   1027.63 o
   1   0   2       29.07       70.56      4.51 o
   2   0   2      426.39      372.57     16.21 o
   3   0   2      917.62      709.48     26.66 o
   4   0   2     3946.97     4031.76     57.08 o
   5   0   2      216.12      211.77     13.76 o
   6   0   2      101.67      118.79      3.62 o
   7   0   2        0.85        1.66      2.99 o
   8   0   2        2.15        2.23      2.99 o
   9   0   2       60.39       40.94      3.52 o
  10   0   2       67.07       58.41      6.83 o
  11   0   2       21.18       23.27      3.65 o
  12   0   2        2.46        6.48      4.15 o
  13   0   2        1.78        5.25      5.04 o
 -14   1   2        1.89        3.50      2.76 o
 -13   1   2       10.03       12.53      3.46 o
 -12   1   2        0.09        0.27      3.25 o
 -11   1   2       31.63       27.54      3.18 o
 -10   1   2       12.20       15.09      2.61 o
  -9   1   2       59.82       56.81      2.71 o
  -8   1   2       41.25       41.59      2.78 o
  -7   1   2       14.31       13.15      2.66 o
  -6   1   2      119.56      102.54      3.08 o
  -5   1   2      988.46      986.67     10.20 o
  -4   1   2       45.15       52.91      3.16 o
  -3   1   2      173.77      158.88      4.43 o
  -2   1   2    10907.15    11551.10    972.02 o
  -1   1   2    29283.32    23908.48    235.38 o
   0   1   2     1786.00     1745.84     23.79 o
   1   1   2      194.65      189.05      3.44 o
   2   1   2       15.18        8.23      2.67 o
   3   1   2      892.90      853.46     16.22 o
   4   1   2     1854.22     1927.34     36.69 o
   5   1   2       88.42      107.69      2.52 o
   6   1   2      100.96      132.81      5.66 o
   7   1   2        5.34        8.27      2.61 o
   8   1   2        6.63        6.68      2.34 o
   9   1   2       25.13       22.30      2.19 o
  10   1   2       35.30       28.94      2.29 o
  11   1   2        0.20        3.27      2.54 o
  12   1   2        0.17        3.60      2.97 o
  13   1   2        0.02       -1.81      3.57 o
 -14   2   2        3.47        3.18      3.11 o
 -13   2   2        3.73        4.75      3.04 o
 -12   2   2       74.20       65.03      3.16 o
 -11   2   2       51.16       58.82      3.25 o
 -10   2   2       10.59        7.55      2.97 o
  -9   2   2        4.04        4.21      2.46 o
  -8   2   2      136.02      154.57      3.33 o
  -7   2   2      254.20      275.64      6.63 o
  -6   2   2       27.90       37.86      2.50 o
  -5   2   2      258.75      261.61      6.33 o
  -4   2   2        0.12        1.05      2.88 o
  -3   2   2      619.92      624.40     17.80 o
  -2   2   2        1.49        2.88      3.66 o
  -1   2   2      422.90      378.09      9.89 o
   0   2   2      218.79      273.43      4.67 o
   1   2   2        9.91       13.38      2.51 o
   2   2   2      129.69      159.97      3.33 o
   3   2   2       29.68       27.09      2.13 o
   4   2   2      211.28      233.29      5.95 o
   5   2   2       45.70       54.62      2.41 o
   6   2   2      132.13      135.40      4.93 o
   7   2   2       32.87       30.37      2.45 o
   8   2   2        4.61        6.68      2.36 o
   9   2   2       29.80       31.54      2.36 o
  10   2   2       93.00       76.46      2.82 o
  11   2   2        0.04        4.40      3.10 o
  12   2   2        1.45        0.81      2.97 o
  13   2   2        0.00       -1.36      3.23 o
 -14   3   2        1.50        3.05      3.03 o
 -13   3   2        6.17        7.64      2.77 o
 -12   3   2        1.71        5.18      2.88 o
 -11   3   2        0.56        0.21      2.29 o
 -10   3   2       26.82       25.89      2.68 o
  -9   3   2        2.91        2.87      2.80 o
  -8   3   2       18.75       24.42      2.81 o
  -7   3   2      118.74      112.26      3.14 o
  -6   3   2       66.69       61.38      3.01 o
  -5   3   2      734.56      697.55     17.75 o
  -4   3   2       45.28       44.86      2.66 o
  -3   3   2       12.45       10.73      3.13 o
  -2   3   2      747.33      743.34     26.67 o
  -1   3   2     1170.73     1242.79     17.60 o
   0   3   2      599.91      552.72     10.57 o
   1   3   2      204.31      214.76      7.10 o
   2   3   2        0.89        2.11      2.06 o
   3   3   2      106.84      135.36      3.10 o
   4   3   2      375.33      352.03      9.34 o
   5   3   2       27.75       32.87      2.34 o
   6   3   2        6.28        4.09      2.57 o
   7   3   2       25.78       29.90      2.23 o
   8   3   2       53.08       50.66      2.78 o
   9   3   2       18.52       15.45      2.36 o
  10   3   2        7.91        7.17      2.71 o
  11   3   2       13.26       13.36      2.86 o
  12   3   2        0.10       -0.43      2.77 o
 -14   4   2        4.71        4.08      2.98 o
 -13   4   2        0.91       -0.28      3.42 o
 -12   4   2        9.90       19.83      3.25 o
 -11   4   2       66.41       68.29      3.25 o
 -10   4   2       94.39       88.89      3.16 o
  -9   4   2      157.99      183.23      3.93 o
  -8   4   2        8.81        7.99      2.69 o
  -7   4   2       17.65       25.12      2.90 o
  -6   4   2        6.29        0.67      2.29 o
  -5   4   2        5.67        6.86      2.62 o
  -4   4   2      114.54      119.95      3.54 o
  -3   4   2      108.88       79.92      2.97 o
  -2   4   2      997.83     1052.47     25.96 o
  -1   4   2       30.51       50.56      2.70 o
   0   4   2     1896.19     1843.67     14.16 o
   1   4   2      104.96      106.56      2.79 o
   2   4   2       41.31       40.33      2.69 o
   3   4   2       26.40       29.93      2.23 o
   4   4   2       70.55       77.36      3.74 o
   5   4   2       33.76       33.37      2.18 o
   6   4   2       16.60       21.26      2.38 o
   7   4   2       58.14       54.76      2.53 o
   8   4   2       79.77       71.70      2.45 o
   9   4   2        1.98        1.26      2.15 o
  10   4   2        0.07        2.14      2.95 o
  11   4   2        1.04        2.91      3.12 o
  12   4   2        3.74        6.70      3.37 o
 -14   5   2        1.55        3.25      3.40 o
 -13   5   2        3.17        5.97      3.42 o
 -12   5   2       10.38       11.54      2.99 o
 -11   5   2      122.99      110.05      3.16 o
 -10   5   2        1.68        3.79      2.89 o
  -9   5   2      154.44      158.80      4.78 o
  -8   5   2        1.46       -0.34      2.80 o
  -7   5   2       55.60       49.61      2.88 o
  -6   5   2        3.22        6.68      2.52 o
  -5   5   2      183.55      223.66      6.11 o
  -4   5   2       44.40       61.29      3.24 o
  -3   5   2       46.21       40.59      2.62 o
  -2   5   2      101.94      141.08      3.05 o
  -1   5   2      538.13      613.91     10.00 o
   0   5   2        3.46        0.19      2.08 o
   1   5   2       39.70       66.91      2.51 o
   2   5   2      274.72      236.23      4.50 o
   3   5   2       20.44       29.19      2.07 o
   4   5   2      226.55      238.94      3.35 o
   5   5   2      283.42      324.41      8.48 o
   6   5   2        2.77        3.99      2.64 o
   7   5   2       10.74        8.03      2.04 o
   8   5   2        1.00        2.89      2.44 o
   9   5   2       79.83       74.55      4.27 o
  10   5   2        2.65        3.86      2.27 o
  11   5   2        1.24        0.11      3.21 o
  12   5   2        7.60        6.62      2.80 o
 -13   6   2        5.89        7.89      3.48 o
 -12   6   2        1.37        5.45      3.22 o
 -11   6   2       22.56       25.61      3.13 o
 -10   6   2       50.49       46.62      2.89 o
  -9   6   2       71.70       83.13      2.94 o
  -8   6   2       27.41       24.26      2.93 o
  -7   6   2        0.00        2.46      2.68 o
  -6   6   2       13.71       14.55      2.66 o
  -5   6   2      153.20      176.08      5.69 o
  -4   6   2      439.28      476.74      8.83 o
  -3   6   2      490.00      488.70      9.80 o
  -2   6   2      424.27      445.23      9.78 o
  -1   6   2      692.87      641.52     15.36 o
   0   6   2       15.23       13.05      2.42 o
   1   6   2        3.47        0.41      2.24 o
   2   6   2        0.66        0.92      2.26 o
   3   6   2       46.12       40.03      2.43 o
   4   6   2      153.75      162.12      3.43 o
   5   6   2       33.45       40.11      2.43 o
   6   6   2       11.79       17.48      2.72 o
   7   6   2       37.26       47.75      2.85 o
   8   6   2      160.78      155.37      5.78 o
   9   6   2        1.86        0.44      2.57 o
  10   6   2       17.66       22.37      3.03 o
  11   6   2        2.11        4.68      3.21 o
  12   6   2        3.42        4.95      2.83 o
 -13   7   2        0.36       -0.04      3.09 o
 -12   7   2        0.34        4.90      3.20 o
 -11   7   2      121.38      126.98      6.34 o
 -10   7   2       24.87       26.94      2.80 o
  -9   7   2      124.95      137.52      6.40 o
  -8   7   2       84.56       67.11      4.20 o
  -7   7   2       21.47       21.94      2.68 o
  -6   7   2        0.13       -0.16      2.71 o
  -5   7   2        7.19        6.75      2.21 o
  -4   7   2      120.94      173.03      4.77 o
  -3   7   2      129.66      152.01      3.08 o
  -2   7   2      826.24      715.99     12.07 o
  -1   7   2      102.94      116.22      2.92 o
   0   7   2      200.04      217.91      4.74 o
   1   7   2      654.30      728.14      8.32 o
   2   7   2        0.72        2.43      2.08 o
   3   7   2       51.77       38.91      2.22 o
   4   7   2      303.32      306.27      5.01 o
   5   7   2       81.87       70.13      2.57 o
   6   7   2      209.92      198.83      2.92 o
   7   7   2       57.60       64.84      2.95 o
   8   7   2       61.15       63.76      2.57 o
   9   7   2       25.64       28.20      2.50 o
  10   7   2        3.21        3.63      2.54 o
  11   7   2        0.30        0.69      2.85 o
  12   7   2        0.01        1.56      3.05 o
 -13   8   2        0.28        2.70      3.52 o
 -12   8   2       20.15       17.65      3.41 o
 -11   8   2        2.48        4.08      3.13 o
 -10   8   2       19.59       21.03      2.78 o
  -9   8   2      346.94      334.83      8.42 o
  -8   8   2       55.53       65.18      3.12 o
  -7   8   2        9.00        7.44      2.54 o
  -6   8   2       56.87       63.28      2.64 o
  -5   8   2      638.91      658.32     14.19 o
  -4   8   2      935.26      966.13     21.55 o
  -3   8   2       77.74       55.79      3.06 o
  -2   8   2        0.23        2.11      2.40 o
  -1   8   2      268.01      235.18      6.74 o
   0   8   2      134.08      174.06      4.29 o
   1   8   2       53.01       64.28      2.34 o
   2   8   2     1079.19     1013.67     18.04 o
   3   8   2      285.37      358.45      3.26 o
   4   8   2       60.87       71.15      2.33 o
   5   8   2       86.79       69.91      2.67 o
   6   8   2      505.48      494.54      6.16 o
   7   8   2      683.30      621.27     14.83 o
   8   8   2       50.86       53.77      2.77 o
   9   8   2       22.74       16.86      2.71 o
  10   8   2        3.29        1.24      2.56 o
  11   8   2        2.90        7.51      2.70 o
  12   8   2        3.27        0.18      3.54 o
 -13   9   2        0.48        2.59      3.56 o
 -12   9   2        0.10        0.28      2.99 o
 -11   9   2        0.10        2.43      3.11 o
 -10   9   2        4.55        4.19      2.70 o
  -9   9   2        4.46        7.02      2.95 o
  -8   9   2      121.89      108.94     12.67 o
  -7   9   2        0.00        0.90      2.36 o
  -6   9   2        0.37        2.73      2.22 o
  -5   9   2        0.79        3.71      2.40 o
  -4   9   2      649.74      686.07     21.72 o
  -3   9   2     1713.00     1830.18     36.05 o
  -2   9   2      437.51      419.38      9.97 o
  -1   9   2      666.80      683.25     15.23 o
   0   9   2      107.93      126.04      3.02 o
   1   9   2     3239.05     3507.87     58.14 o
   2   9   2      587.78      588.04     12.68 o
   3   9   2       43.14       60.17      2.48 o
   4   9   2        2.18        0.81      2.31 o
   5   9   2       43.83       32.73      2.22 o
   6   9   2      281.75      298.55      4.63 o
   7   9   2       33.82       30.02      2.47 o
   8   9   2       40.92       52.13      3.05 o
   9   9   2       18.77       23.61      2.78 o
  10   9   2        8.98        9.43      2.90 o
  11   9   2        0.05        1.74      2.97 o
  12   9   2        8.03       10.40      2.91 o
 -13  10   2        5.66        6.46      3.29 o
 -12  10   2        0.84        4.08      2.81 o
 -11  10   2        0.11        1.98      3.24 o
 -10  10   2      117.84      117.29      3.86 o
  -9  10   2      308.04      316.00      4.62 o
  -8  10   2       11.67        8.66      2.58 o
  -7  10   2       87.98       97.64      2.87 o
  -6  10   2       31.39       25.78      2.61 o
  -5  10   2      215.03      239.29      2.97 o
  -4  10   2      437.36      534.71     14.00 o
  -3  10   2       34.02       39.59      2.29 o
  -2  10   2      399.60      319.37      6.90 o
  -1  10   2        0.00        1.72      2.02 o
   0  10   2      267.35      209.11      5.18 o
   1  10   2       11.75       15.01      2.06 o
   2  10   2      238.15      286.93      5.72 o
   3  10   2       45.84       43.79      2.25 o
   4  10   2       12.52        7.97      2.17 o
   5  10   2       93.71       90.05      2.70 o
   6  10   2      178.14      170.72      3.57 o
   7  10   2      687.19      696.32     13.40 o
   8  10   2       35.09       44.94      4.58 o
   9  10   2        1.19        0.93      2.72 o
  10  10   2        0.16        6.34      3.20 o
  11  10   2        2.73        3.34      2.77 o
 -12  11   2        0.01       -0.95      2.65 o
 -11  11   2        9.81       10.93      2.99 o
 -10  11   2        9.26        8.19      2.48 o
  -9  11   2       54.82       51.27      2.71 o
  -8  11   2       49.84       41.33      4.76 o
  -7  11   2        2.77        1.84      2.32 o
  -6  11   2       16.91       19.67      2.31 o
  -5  11   2       82.64      101.89      2.50 o
  -4  11   2      176.48      182.51      3.31 o
  -3  11   2      130.97      111.19      2.73 o
  -2  11   2        4.92        1.88      2.25 o
  -1  11   2       15.18        8.43      2.05 o
   0  11   2       29.00       20.31      2.09 o
   1  11   2       63.85       57.65      2.45 o
   2  11   2       10.79       17.16      2.44 o
   3  11   2       55.63       45.07      2.14 o
   4  11   2        1.06        3.63      2.15 o
   5  11   2        7.08       12.24      2.24 o
   6  11   2        8.01        5.61      2.29 o
   7  11   2       51.30       51.00      2.67 o
   8  11   2        1.75        5.74      2.48 o
   9  11   2        9.33        8.89      2.54 o
  10  11   2        1.65        2.64      2.45 o
  11  11   2        9.15        9.03      2.90 o
 -12  12   2        0.05        2.04      3.22 o
 -11  12   2        0.41        1.59      2.57 o
 -10  12   2       49.42       59.41      2.98 o
  -9  12   2       17.80       17.80      2.79 o
  -8  12   2        1.87        5.43      2.67 o
  -7  12   2        0.69        0.65      2.38 o
  -6  12   2       21.07       20.91      2.39 o
  -5  12   2        0.91        2.95      2.13 o
  -4  12   2        0.34       -0.42      3.46 o
  -3  12   2        5.83        5.55      2.17 o
  -2  12   2       38.87       30.80      2.15 o
  -1  12   2       86.79       74.26      2.68 o
   0  12   2        1.84        2.53      2.69 o
   1  12   2       69.78       79.57      2.37 o
   2  12   2        1.26        2.53      2.54 o
   3  12   2        1.24       -0.48      1.99 o
   4  12   2       18.73       17.96      2.49 o
   5  12   2        3.04        0.51      2.10 o
   6  12   2        0.72       -1.39      2.02 o
   7  12   2      170.73      186.05      3.56 o
   8  12   2        2.06        5.47      2.75 o
   9  12   2        0.68        1.91      2.29 o
  10  12   2        3.65        5.44      2.72 o
  11  12   2        0.64        4.06      2.99 o
 -12  13   2        0.68        3.33      3.25 o
 -11  13   2        0.58        2.18      2.45 o
 -10  13   2        0.62        3.42      2.93 o
  -9  13   2        6.38        6.78      2.61 o
  -8  13   2       12.15        7.27      2.37 o
  -7  13   2        0.03        0.13      2.40 o
  -6  13   2       71.98       62.15      2.59 o
  -5  13   2       11.48       16.87      2.42 o
  -4  13   2        6.49       11.20      2.64 o
  -3  13   2        4.73        4.90      1.99 o
  -2  13   2        2.66        1.07      2.02 o
  -1  13   2      135.59       98.57      2.60 o
   0  13   2       29.83       28.88      2.14 o
   1  13   2        4.95        5.03      2.14 o
   2  13   2        1.42        2.46      2.34 o
   3  13   2      117.52      126.19      3.36 o
   4  13   2       25.77       22.49      2.55 o
   5  13   2       46.47       39.67      2.63 o
   6  13   2        2.96        3.99      2.42 o
   7  13   2        2.24        2.43      2.17 o
   8  13   2        4.55       11.06      2.61 o
   9  13   2        5.60        4.50      2.95 o
  10  13   2        1.00        0.89      3.13 o
  11  13   2        3.76        4.35      2.97 o
 -11  14   2        0.00        0.35      2.70 o
 -10  14   2        1.37        1.82      3.00 o
  -9  14   2       31.68       37.73      2.74 o
  -8  14   2       16.25       11.07      2.25 o
  -7  14   2        0.27        2.79      2.61 o
  -6  14   2       20.13       19.04      2.16 o
  -5  14   2        1.86        1.96      2.53 o
  -4  14   2       13.27       18.92      2.86 o
  -3  14   2        2.26        4.35      2.20 o
  -2  14   2        0.17        0.12      2.20 o
  -1  14   2        2.37        3.15      2.21 o
   0  14   2       73.40       66.98      2.10 o
   1  14   2        0.08        1.98      2.30 o
   2  14   2        5.77        4.80      2.64 o
   3  14   2        1.08        4.09      2.70 o
   4  14   2       17.00       20.34      2.30 o
   5  14   2        2.93        6.14      2.35 o
   6  14   2       33.32       30.90      2.49 o
   7  14   2       12.05       15.78      2.52 o
   8  14   2       13.92       16.87      2.65 o
   9  14   2        0.14        2.02      2.81 o
  10  14   2        0.21        0.54      2.69 o
 -11  15   2        1.84        1.36      2.61 o
 -10  15   2        8.36        7.72      3.09 o
  -9  15   2        6.88        5.86      2.51 o
  -8  15   2       17.15       17.20      2.71 o
  -7  15   2        0.53        2.07      2.46 o
  -6  15   2        6.61        7.30      2.50 o
  -5  15   2        2.28       -0.87      2.96 o
  -4  15   2        2.49        4.01      2.21 o
  -3  15   2       70.11       57.04      3.36 o
  -2  15   2       44.48       40.03      2.55 o
  -1  15   2       89.20       71.13      2.48 o
   0  15   2        1.65        2.17      2.25 o
   1  15   2       32.67       31.86      3.32 o
   2  15   2        4.31        1.81      2.07 o
   3  15   2        5.99        7.24      2.49 o
   4  15   2       27.01       37.13      2.97 o
   5  15   2        2.38        0.74      2.18 o
   6  15   2       32.83       32.61      2.59 o
   7  15   2        0.57        6.15      2.42 o
   8  15   2       26.43       27.39      2.59 o
   9  15   2        2.19        4.56      2.65 o
  10  15   2        1.38        2.02      2.93 o
 -11  16   2        2.40        1.61      3.01 o
 -10  16   2        0.00       -0.46      2.64 o
  -9  16   2        2.81        5.34      2.77 o
  -8  16   2       33.64       30.23      2.55 o
  -7  16   2       14.31       17.21      2.80 o
  -6  16   2        3.19        3.50      2.66 o
  -5  16   2        9.16        7.90      2.65 o
  -4  16   2       20.31       16.77      2.85 o
  -3  16   2      230.04      232.90      6.20 o
  -2  16   2      148.59      134.63      2.98 o
  -1  16   2        5.05        7.20      1.99 o
   0  16   2      113.45      116.21      2.56 o
   1  16   2      209.58      198.85      3.64 o
   2  16   2       11.36        8.83      2.16 o
   3  16   2        2.93        2.83      2.33 o
   4  16   2        8.25        5.29      2.68 o
   5  16   2       14.23       16.03      2.66 o
   6  16   2       38.14       33.32      2.86 o
   7  16   2       37.38       32.28      3.91 o
   8  16   2        0.00        0.43      3.06 o
   9  16   2        0.68        1.26      2.90 o
 -10  17   2        0.38        2.60      2.99 o
  -9  17   2        0.35        3.28      2.82 o
  -8  17   2        9.55        8.69      2.76 o
  -7  17   2        2.90        3.77      2.81 o
  -6  17   2       23.67       22.43      4.32 o
  -5  17   2       13.04       12.85      2.53 o
  -4  17   2        7.33       10.94      2.52 o
  -3  17   2       12.10       18.72      2.29 o
  -2  17   2      119.16      120.81      3.94 o
  -1  17   2      405.83      361.43      4.58 o
   0  17   2      193.59      205.83      4.72 o
   1  17   2        1.13        5.59      2.29 o
   2  17   2        9.79       16.71      2.53 o
   3  17   2       76.84       70.85      3.97 o
   4  17   2       43.01       34.12      3.03 o
   5  17   2        0.06       -1.28      2.62 o
   6  17   2       45.46       41.00      2.72 o
   7  17   2        4.45        2.20      2.58 o
   8  17   2       15.70       13.53      3.12 o
   9  17   2        4.48        3.26      3.08 o
  -9  18   2        0.29        3.58      3.30 o
  -8  18   2        0.14        2.40      2.87 o
  -7  18   2        0.56        1.60      3.20 o
  -6  18   2        5.95        7.05      3.08 o
  -5  18   2       10.80       16.05      3.22 o
  -4  18   2        2.39        4.75      3.01 o
  -3  18   2       11.59       13.14      2.48 o
  -2  18   2      192.99      209.54      4.28 o
  -1  18   2        2.15        1.61      2.46 o
   0  18   2      121.57      125.05      7.52 o
   1  18   2       14.84       11.86      2.52 o
   2  18   2        0.01        3.10      2.26 o
   3  18   2        2.62        6.08      2.64 o
   4  18   2       25.73       27.47      2.56 o
   5  18   2        5.51        5.86      3.14 o
   6  18   2        3.79        5.91      2.78 o
   7  18   2        4.72        6.36      2.53 o
   8  18   2        0.00       -0.26      2.40 o
  -9  19   2        0.23        1.64      3.25 o
  -8  19   2        0.18        3.03      2.93 o
  -7  19   2        1.25        4.02      3.05 o
  -6  19   2        7.51        8.51      2.75 o
  -5  19   2        0.00        1.64      3.08 o
  -4  19   2        1.22        2.93      2.77 o
  -3  19   2       22.84       23.56      2.52 o
  -2  19   2       75.40       80.42      2.45 o
  -1  19   2       90.01       89.29      2.61 o
   0  19   2        4.56        8.89      2.34 o
   1  19   2        1.76        1.89      2.15 o
   2  19   2        6.95        8.37      2.76 o
   3  19   2        8.28        5.95      3.02 o
   4  19   2        3.24        4.02      2.79 o
   5  19   2        3.67        3.34      2.70 o
   6  19   2        0.16        0.85      2.97 o
   7  19   2        0.11        1.07      2.81 o
   8  19   2        0.41        4.12      3.27 o
  -8  20   2        0.46        1.38      5.58 o
  -7  20   2        0.92        2.70      3.39 o
  -6  20   2        0.46        3.31      3.33 o
  -5  20   2       10.56        8.47      2.82 o
  -4  20   2        0.58        1.74      3.06 o
  -3  20   2        8.62       11.17      2.78 o
  -2  20   2        3.96        0.93      2.57 o
  -1  20   2        2.19        3.96      2.57 o
   0  20   2        2.38        4.53      2.45 o
   1  20   2        5.60        8.58      2.45 o
   2  20   2        0.00        0.20      2.86 o
   3  20   2        0.48       -0.30      3.08 o
   4  20   2        1.61        1.81      2.58 o
   5  20   2        2.78        3.09      2.99 o
   6  20   2        0.37        2.70      3.41 o
   7  20   2        0.41       -2.20      2.79 o
  -7  21   2        1.73        1.34      3.64 o
  -6  21   2        0.00        4.22      3.06 o
  -5  21   2        2.89        5.22      3.27 o
  -4  21   2        1.49        0.61      2.60 o
  -3  21   2        2.48        2.72      2.38 o
  -2  21   2        5.27        3.43      2.17 o
  -1  21   2        3.41        2.84      2.45 o
   0  21   2        0.13        1.62      2.30 o
   1  21   2        3.02        4.93      2.34 o
   2  21   2        1.78        3.04      2.64 o
   3  21   2        0.45        2.60      2.67 o
   4  21   2        0.03        1.70      2.83 o
   5  21   2        3.01        3.24      2.61 o
   6  21   2        4.04        2.71      3.18 o
  -6  22   2        0.24        4.02      3.05 o
  -5  22   2        1.45        2.35      2.75 o
  -4  22   2        0.96       -0.93      3.32 o
  -3  22   2        0.09        4.15      2.49 o
  -2  22   2        0.51        1.49      2.50 o
  -1  22   2        0.11        1.64      2.54 o
   0  22   2        0.09       -0.47      2.57 o
   1  22   2        0.08        0.22      2.55 o
   2  22   2        3.79        3.98      2.75 o
   3  22   2        1.84        6.06      3.36 o
   4  22   2        2.09        4.30      3.50 o
   5  22   2        3.07        2.95      3.46 o
  -5  23   2        0.48        0.75      3.51 o
  -4  23   2        0.08        5.35      3.49 o
  -3  23   2        1.91        3.55      2.67 o
  -2  23   2        0.53        5.32      2.69 o
  -1  23   2        0.05        0.38      2.62 o
   0  23   2        1.65        1.58      2.88 o
   1  23   2        0.80        0.89      2.91 o
   2  23   2        0.00        1.06      2.92 o
   3  23   2        0.15        3.73      3.31 o
   4  23   2        0.30       -1.37      3.50 o
  -3  24   2        2.74        2.48      2.64 o
  -2  24   2        0.40        2.88      2.75 o
  -1  24   2        0.68        0.89      2.47 o
   0  24   2        0.01        0.18      2.60 o
   1  24   2        0.00       -0.46      2.43 o
   2  24   2        1.82        1.81      2.99 o
 -14   1   3        0.28        1.73      3.67 o
 -13   1   3        0.33        1.09      3.47 o
 -12   1   3        6.65        7.54      3.28 o
 -11   1   3       13.75       16.04      3.09 o
 -10   1   3        0.00        2.08      2.76 o
  -9   1   3        5.10        3.95      2.97 o
  -8   1   3        0.17        1.93      2.95 o
  -7   1   3      304.41      289.47      4.16 o
  -6   1   3        2.00        1.39      2.69 o
  -5   1   3       11.57       15.80      2.85 o
  -4   1   3      307.45      325.37     10.88 o
  -3   1   3      967.34     1119.93     37.92 o
  -2   1   3       24.01       30.25      3.00 o
  -1   1   3     1324.39     1502.83     13.82 o
   0   1   3      251.68      256.42      3.74 o
   1   1   3       44.37       49.15      2.54 o
   2   1   3       39.28       31.90      2.74 o
   3   1   3      845.37      814.75     23.44 o
   4   1   3       72.52       87.89      2.66 o
   5   1   3       61.49       58.03      2.58 o
   6   1   3        3.15        0.74      2.18 o
   7   1   3        7.26        4.70      2.66 o
   8   1   3        9.66        6.71      2.59 o
   9   1   3        0.00       -0.99      2.16 o
  10   1   3        0.01        1.12      2.49 o
  11   1   3        0.01       -0.77      2.86 o
  12   1   3        0.68        2.61      2.82 o
 -14   2   3        5.48        9.97      3.31 o
 -13   2   3       10.65       13.72      3.47 o
 -12   2   3        0.31        3.34      3.21 o
 -11   2   3       17.80       14.48      3.10 o
 -10   2   3        0.08        2.05      2.97 o
  -9   2   3        2.97        4.02      2.85 o
  -8   2   3       30.75       35.22      2.92 o
  -7   2   3       38.09       34.29      3.05 o
  -6   2   3      103.29      103.09      3.35 o
  -5   2   3      465.89      492.65      5.30 o
  -4   2   3      666.85      637.30     17.29 o
  -3   2   3      148.40      139.78      4.39 o
  -2   2   3     1959.01     1976.38     76.23 o
  -1   2   3      499.68      492.70      9.16 o
   0   2   3        0.74        3.52      2.63 o
   1   2   3      130.55       94.63      3.10 o
   2   2   3       74.91       55.13      2.59 o
   3   2   3        2.94        6.07      2.21 o
   4   2   3       23.05       31.64      2.22 o
   5   2   3       10.52       10.73      2.39 o
   6   2   3       17.09       24.39      2.44 o
   7   2   3       13.69       12.99      2.47 o
   8   2   3        6.72        6.46      2.83 o
   9   2   3      145.51      127.24      4.08 o
  10   2   3        6.24        6.63      3.05 o
  11   2   3        3.59        1.28      2.57 o
  12   2   3        0.24        4.00      2.84 o
 -14   3   3        0.02       -0.84      3.34 o
 -13   3   3       13.38       17.48      2.87 o
 -12   3   3       69.75       66.45      3.52 o
 -11   3   3       18.95       17.12      3.16 o
 -10   3   3       28.08       26.08      3.13 o
  -9   3   3        4.35        5.44      2.90 o
  -8   3   3       74.01       66.63      3.13 o
  -7   3   3      159.27      181.26      3.64 o
  -6   3   3      112.70      121.14      3.52 o
  -5   3   3       55.51       50.73      3.19 o
  -4   3   3      623.62      631.03      7.96 o
  -3   3   3       12.17       19.66      2.98 o
  -2   3   3      210.51      292.69     11.22 o
  -1   3   3      288.19      360.09      5.74 o
   0   3   3     1649.86     1715.82     24.42 o
   1   3   3      255.23      285.98      4.54 o
   2   3   3       52.44       57.03      2.60 o
   3   3   3      235.36      204.43      3.36 o
   4   3   3        6.67        9.14      1.92 o
   5   3   3        5.89        5.94      2.36 o
   6   3   3        0.28        1.67      2.40 o
   7   3   3        4.07        8.96      2.25 o
   8   3   3       13.33       12.68      2.87 o
   9   3   3       15.58       18.01      2.30 o
  10   3   3        4.69        2.32      2.36 o
  11   3   3        2.37        4.25      2.67 o
  12   3   3        2.28        5.60      3.17 o
 -13   4   3        0.00        3.26      3.49 o
 -12   4   3       16.41       19.12      3.33 o
 -11   4   3       21.67       22.58      2.86 o
 -10   4   3       34.67       34.98      2.96 o
  -9   4   3        7.23        9.41      3.06 o
  -8   4   3        0.01        1.34      2.38 o
  -7   4   3        2.36        5.36      2.68 o
  -6   4   3       44.07       66.23      3.28 o
  -5   4   3       91.43       88.15      3.62 o
  -4   4   3       32.40       24.71      3.53 o
  -3   4   3      329.54      287.81      6.34 o
  -2   4   3       24.48       21.20      3.17 o
  -1   4   3       24.48       32.04      2.67 o
   0   4   3     2547.18     2643.46     37.40 o
   1   4   3      147.17      120.93      3.05 o
   2   4   3      363.04      326.75      7.57 o
   3   4   3      275.46      276.33      5.00 o
   4   4   3        0.26        1.33      2.05 o
   5   4   3       12.22       10.83      2.04 o
   6   4   3       35.92       33.69      2.33 o
   7   4   3        0.72        0.67      2.36 o
   8   4   3        1.70        2.57      2.34 o
   9   4   3       10.49        6.27      2.61 o
  10   4   3        0.12        1.23      2.80 o
  11   4   3        0.74        6.17      2.48 o
  12   4   3        3.13        6.48      2.91 o
 -13   5   3        0.20        3.16      3.48 o
 -12   5   3        0.29        0.77      2.97 o
 -11   5   3        9.97       14.31      3.28 o
 -10   5   3      127.08      113.85      3.74 o
  -9   5   3       17.72       15.13      3.23 o
  -8   5   3       45.40       39.87      3.21 o
  -7   5   3       52.05       51.86      3.23 o
  -6   5   3       43.23       48.07      2.92 o
  -5   5   3      102.37       99.28      4.63 o
  -4   5   3       80.49       76.84      7.34 o
  -3   5   3       54.91       44.89      3.28 o
  -2   5   3      327.00      323.08     12.53 o
  -1   5   3       88.70       80.05      2.95 o
   0   5   3      187.19      192.33      3.98 o
   1   5   3      113.94      106.73      2.81 o
   2   5   3        6.40        8.08      2.31 o
   3   5   3       36.29       41.20      2.47 o
   4   5   3      125.32      112.13      2.71 o
   5   5   3        5.28        5.17      2.71 o
   6   5   3       74.31       72.05      2.93 o
   7   5   3        0.28       -1.77      2.73 o
   8   5   3        7.94        6.42      2.85 o
   9   5   3        2.66        2.68      2.41 o
  10   5   3        3.23        3.03      2.80 o
  11   5   3        1.47        3.73      2.66 o
  12   5   3       10.63       11.75      2.87 o
 -13   6   3       13.98       11.24      3.57 o
 -12   6   3       14.84       11.87      3.44 o
 -11   6   3       44.42       45.87      3.39 o
 -10   6   3        8.84        7.13      3.12 o
  -9   6   3        5.32        6.63      3.11 o
  -8   6   3        0.14        2.61      2.70 o
  -7   6   3       14.33       14.16      2.52 o
  -6   6   3      100.71      103.91      3.50 o
  -5   6   3      130.88      145.99      3.71 o
  -4   6   3       63.38       60.21      3.52 o
  -3   6   3       20.38       31.41      3.19 o
  -2   6   3      207.34      255.92      6.74 o
  -1   6   3      100.68      133.77      3.14 o
   0   6   3      254.96      194.65      3.45 o
   1   6   3      182.14      223.04      6.34 o
   2   6   3       19.70       13.67      2.40 o
   3   6   3        6.69        9.57      2.10 o
   4   6   3       94.21       69.40      2.63 o
   5   6   3      219.76      228.44      5.78 o
   6   6   3       16.83       16.76      2.52 o
   7   6   3      105.57       91.72      4.22 o
   8   6   3        0.70        1.55      2.67 o
   9   6   3       55.72       53.53      2.88 o
  10   6   3        1.55        3.42      2.85 o
  11   6   3       12.72       19.26      3.15 o
 -13   7   3        0.50        5.10      3.59 o
 -12   7   3       20.60       16.00      3.04 o
 -11   7   3       29.39       31.10      2.95 o
 -10   7   3      212.51      209.04      6.14 o
  -9   7   3      163.17      154.58      9.16 o
  -8   7   3       69.91       76.23      3.40 o
  -7   7   3      197.73      198.69      8.77 o
  -6   7   3       16.61       12.64      2.67 o
  -5   7   3      205.41      207.89      3.79 o
  -4   7   3       15.93       12.17      2.41 o
  -3   7   3       19.14       17.69      2.52 o
  -2   7   3      402.75      424.24      4.79 o
  -1   7   3       84.32      103.65      2.97 o
   0   7   3       23.82       44.93      2.68 o
   1   7   3      383.83      480.85      8.38 o
   2   7   3        1.63        4.56      2.26 o
   3   7   3      178.31      210.61      5.50 o
   4   7   3      122.70      129.56      5.51 o
   5   7   3       63.94       58.44      2.42 o
   6   7   3      551.69      574.63     15.81 o
   7   7   3       40.48       39.33      2.95 o
   8   7   3       23.46       26.46      2.30 o
   9   7   3       12.16       15.12      2.48 o
  10   7   3        0.37        1.92      2.79 o
  11   7   3        2.98        1.98      3.43 o
 -13   8   3        0.13        1.17      3.60 o
 -12   8   3        0.06        0.25      3.10 o
 -11   8   3        6.83        9.62      2.98 o
 -10   8   3        0.23       -1.09      3.07 o
  -9   8   3        0.14        4.32      2.61 o
  -8   8   3        0.64        1.12      2.94 o
  -7   8   3       12.40        7.53      2.33 o
  -6   8   3       91.42      102.25      2.87 o
  -5   8   3       54.26       53.21      2.86 o
  -4   8   3       87.52      103.57      3.42 o
  -3   8   3        0.99        3.54      2.71 o
  -2   8   3      249.24      294.75      5.69 o
  -1   8   3      171.78      175.90      5.08 o
   0   8   3       48.91       60.40      2.29 o
   1   8   3       56.87       54.93      2.74 o
   2   8   3      166.14      166.85      3.32 o
   3   8   3        5.83        3.92      1.95 o
   4   8   3        2.82        6.39      2.37 o
   5   8   3        0.04        3.71      2.41 o
   6   8   3      227.41      216.45      7.78 o
   7   8   3        9.51        6.28      2.70 o
   8   8   3       45.76       37.84      2.53 o
   9   8   3        9.57       10.54      2.75 o
  10   8   3        2.40        1.28      2.89 o
  11   8   3        4.52        5.15      3.20 o
 -13   9   3        0.06       -0.85      3.19 o
 -12   9   3        1.80        0.85      3.05 o
 -11   9   3        9.67       12.33      3.33 o
 -10   9   3        0.98       -0.53      3.22 o
  -9   9   3       18.97       18.77      2.56 o
  -8   9   3       12.81        7.57      2.77 o
  -7   9   3        2.10        4.10      2.19 o
  -6   9   3       44.17       47.31      2.57 o
  -5   9   3       26.39       31.65      2.87 o
  -4   9   3       75.33       69.12      2.82 o
  -3   9   3       97.28      124.31      3.89 o
  -2   9   3       19.32       16.96      2.35 o
  -1   9   3        2.66        1.27      1.99 o
   0   9   3       40.04       48.99      2.13 o
   1   9   3       14.17       10.98      2.03 o
   2   9   3       59.90       54.61      2.76 o
   3   9   3       23.84       27.30      2.46 o
   4   9   3       29.71       22.87      2.23 o
   5   9   3      108.74       83.96      3.37 o
   6   9   3        6.56        5.36      2.42 o
   7   9   3       54.72       52.71      3.28 o
   8   9   3        2.70        7.50      2.42 o
   9   9   3        1.24        1.63      2.78 o
  10   9   3        1.69        2.25      2.94 o
  11   9   3        0.17        1.17      2.86 o
 -12  10   3        0.04        4.10      3.08 o
 -11  10   3        4.12        4.15      3.13 o
 -10  10   3       29.45       25.41      3.06 o
  -9  10   3        8.35       11.79      2.94 o
  -8  10   3       79.96       85.56      3.47 o
  -7  10   3        6.23        7.07      2.34 o
  -6  10   3       50.34       48.90      2.78 o
  -5  10   3       42.71       46.74      2.81 o
  -4  10   3       36.45       34.88      2.57 o
  -3  10   3       48.85       54.73      2.35 o
  -2  10   3       15.01       20.46      2.29 o
  -1  10   3      176.87      184.15      4.37 o
   0  10   3      139.62      119.69      2.64 o
   1  10   3        4.82        3.54      2.52 o
   2  10   3       62.16       56.99      2.57 o
   3  10   3       27.45       36.97      2.48 o
   4  10   3        3.14        6.20      2.18 o
   5  10   3      150.76      155.94      2.78 o
   6  10   3       54.55       55.84      3.05 o
   7  10   3       33.59       26.35      2.73 o
   8  10   3        3.99        4.45      2.76 o
   9  10   3        0.74        0.22      3.21 o
  10  10   3        9.54       14.95      3.08 o
  11  10   3        6.32       10.09      3.32 o
 -12  11   3        0.62       -0.28      3.22 o
 -11  11   3       17.52       15.17      2.65 o
 -10  11   3      118.62      102.51      3.32 o
  -9  11   3      152.19      164.05      5.58 o
  -8  11   3        5.02       11.38      2.91 o
  -7  11   3       25.17       21.51      2.65 o
  -6  11   3        7.12        6.86      2.47 o
  -5  11   3        3.32        4.44      2.89 o
  -4  11   3       17.39       19.03      2.46 o
  -3  11   3        1.90        2.42      2.51 o
  -2  11   3      162.39      161.96      6.23 o
  -1  11   3        1.50        3.07      2.06 o
   0  11   3       50.67       59.39      2.38 o
   1  11   3        2.30        2.63      2.21 o
   2  11   3        0.95        4.14      2.54 o
   3  11   3       78.77       67.11      2.41 o
   4  11   3       35.17       40.07      2.15 o
   5  11   3       68.03       73.56      2.58 o
   6  11   3       99.67       86.59      2.63 o
   7  11   3       22.05       26.79      2.33 o
   8  11   3        1.50        2.73      2.84 o
   9  11   3        0.65        2.54      2.31 o
  10  11   3        0.05        2.80      3.16 o
 -12  12   3        3.31        3.40      3.41 o
 -11  12   3        3.23        6.78      3.08 o
 -10  12   3       15.62       11.85      2.61 o
  -9  12   3       12.96       13.48      2.76 o
  -8  12   3        0.36        3.23      2.92 o
  -7  12   3        4.66        8.64      2.94 o
  -6  12   3        3.28        7.81      2.59 o
  -5  12   3       27.59       30.68      2.34 o
  -4  12   3       25.94       37.01      2.42 o
  -3  12   3        2.21       -0.51      2.32 o
  -2  12   3        2.21        5.20      2.46 o
  -1  12   3       67.31       58.02      2.53 o
   0  12   3        1.65        5.49      1.94 o
   1  12   3       23.79       24.72      2.23 o
   2  12   3       32.83       24.96      2.67 o
   3  12   3        8.61       10.41      2.31 o
   4  12   3       16.63       19.95      2.53 o
   5  12   3      136.33      136.01      2.98 o
   6  12   3       16.95       14.45      2.69 o
   7  12   3        2.38        4.75      2.14 o
   8  12   3        2.20        3.76      2.83 o
   9  12   3        0.43        2.74      2.53 o
  10  12   3        0.13        0.88      2.53 o
 -12  13   3        0.21        5.93      3.19 o
 -11  13   3        0.09        0.98      3.25 o
 -10  13   3       25.78       26.84      3.16 o
  -9  13   3       28.44       27.00      3.85 o
  -8  13   3        7.86        7.86      2.68 o
  -7  13   3        0.00        1.68      2.44 o
  -6  13   3        9.08       10.05      3.20 o
  -5  13   3       54.12       70.51      2.69 o
  -4  13   3       11.54        9.75      2.51 o
  -3  13   3       83.74       99.42      2.85 o
  -2  13   3       26.28       19.00      2.49 o
  -1  13   3       17.45       19.91      2.19 o
   0  13   3        1.95        5.54      2.17 o
   1  13   3        1.87        2.12      2.37 o
   2  13   3        0.15        4.03      2.58 o
   3  13   3        9.01        4.67      2.69 o
   4  13   3       39.47       34.04      2.61 o
   5  13   3       28.40       29.41      2.16 o
   6  13   3       27.92       24.45      2.47 o
   7  13   3       14.19       14.96      2.83 o
   8  13   3        0.11        2.42      2.33 o
   9  13   3        2.48        2.85      3.12 o
  10  13   3        0.15        1.21      2.76 o
 -11  14   3        1.05        4.00      3.36 o
 -10  14   3        0.00        1.93      2.47 o
  -9  14   3        2.25        6.61      2.83 o
  -8  14   3        7.00        7.77      2.68 o
  -7  14   3        1.10        5.17      3.22 o
  -6  14   3        0.70        2.85      2.53 o
  -5  14   3       12.61       11.78      3.07 o
  -4  14   3       25.58       30.12      2.92 o
  -3  14   3      167.07      159.65      2.93 o
  -2  14   3       42.69       42.99      2.39 o
  -1  14   3        5.89        8.13      2.19 o
   0  14   3       77.30       79.07      2.78 o
   1  14   3       75.51       63.56      2.43 o
   2  14   3       33.81       43.81      3.61 o
   3  14   3        6.02        7.87      2.25 o
   4  14   3        0.33        1.34      2.48 o
   5  14   3       19.19       19.75      2.45 o
   6  14   3       36.70       35.79      3.49 o
   7  14   3       19.34       17.17      2.62 o
   8  14   3        5.15        4.01      2.73 o
   9  14   3        0.58        1.00      2.68 o
 -11  15   3        1.78        1.53      2.88 o
 -10  15   3        0.73       -0.55      3.25 o
  -9  15   3        1.28        0.32      3.13 o
  -8  15   3       20.39       16.42      2.73 o
  -7  15   3        5.75        6.34      2.72 o
  -6  15   3        5.95        8.34      2.72 o
  -5  15   3        4.42        3.79      2.68 o
  -4  15   3       10.55       11.33      3.01 o
  -3  15   3      112.21       96.45      2.76 o
  -2  15   3        0.60        1.26      2.55 o
  -1  15   3       71.92       61.18      2.24 o
   0  15   3        3.26        3.43      2.09 o
   1  15   3        5.21        3.94      2.47 o
   2  15   3        3.89        6.01      2.81 o
   3  15   3        0.58        1.45      2.83 o
   4  15   3       14.89       16.16      2.83 o
   5  15   3       13.72       14.74      2.48 o
   6  15   3        0.39        3.06      2.51 o
   7  15   3        2.17        3.05      2.11 o
   8  15   3        0.00       -1.31      2.54 o
   9  15   3        1.48        1.33      2.79 o
 -10  16   3        3.78        4.43      2.97 o
  -9  16   3        0.03       -0.44      2.60 o
  -8  16   3        0.99        2.99      3.10 o
  -7  16   3        9.84        7.34      2.62 o
  -6  16   3        2.07        2.70      3.01 o
  -5  16   3       19.21       18.59      2.99 o
  -4  16   3       96.33      106.96      4.21 o
  -3  16   3        1.71        4.24      2.52 o
  -2  16   3       92.97      106.48      4.05 o
  -1  16   3       21.58       15.42      2.48 o
   0  16   3       13.88       16.47      2.10 o
   1  16   3       19.03       20.32      2.43 o
   2  16   3        0.05       -0.11      2.51 o
   3  16   3        0.52        3.94      2.88 o
   4  16   3        8.51        9.96      2.36 o
   5  16   3        0.49        1.07      3.11 o
   6  16   3        0.09        1.44      2.89 o
   7  16   3        5.98        7.16      2.81 o
   8  16   3        2.55        4.96      2.89 o
 -10  17   3        0.13        2.40      3.31 o
  -9  17   3        0.90        1.96      2.89 o
  -8  17   3        0.01        0.07      4.22 o
  -7  17   3        4.15        1.89      2.69 o
  -6  17   3        0.13        1.40      3.37 o
  -5  17   3        2.65        5.11      3.22 o
  -4  17   3        9.83       10.18      3.15 o
  -3  17   3        2.10        2.21      2.59 o
  -2  17   3       11.30        9.45      2.18 o
  -1  17   3       13.76       15.22      2.36 o
   0  17   3       42.76       42.51      2.57 o
   1  17   3        8.63        9.51      2.65 o
   2  17   3        0.84        2.72      2.24 o
   3  17   3       11.90       14.28      2.58 o
   4  17   3       17.47       17.82      3.15 o
   5  17   3        1.84        0.96      2.77 o
   6  17   3        2.34        0.47      3.28 o
   7  17   3        0.62        1.83      2.48 o
   8  17   3        0.01        3.49      2.70 o
  -9  18   3        0.10        0.11      3.62 o
  -8  18   3        3.52        4.11      2.76 o
  -7  18   3        4.31        8.71      3.59 o
  -6  18   3        3.17        6.30      3.31 o
  -5  18   3        3.15        2.44      2.71 o
  -4  18   3       15.28       17.73      2.86 o
  -3  18   3        4.64        3.10      2.73 o
  -2  18   3       10.16        9.92      2.27 o
  -1  18   3        3.83        5.58      2.35 o
   0  18   3        1.68        2.51      2.47 o
   1  18   3        5.83        4.01      2.45 o
   2  18   3        0.01        3.06      2.54 o
   3  18   3        0.05        1.54      2.33 o
   4  18   3        0.19        5.45      3.21 o
   5  18   3        8.45        9.02      2.90 o
   6  18   3        1.60        0.72      2.99 o
   7  18   3        0.42       -0.88      3.51 o
  -8  19   3        0.12        0.21      3.70 o
  -7  19   3        1.94        3.42      3.55 o
  -6  19   3        2.70        1.82      2.72 o
  -5  19   3        4.67        2.96      2.82 o
  -4  19   3       11.95       10.43      2.91 o
  -3  19   3       20.81       13.20      2.68 o
  -2  19   3       18.25       22.21      2.62 o
  -1  19   3       14.36       11.40      2.65 o
   0  19   3        2.70        5.06      2.32 o
   1  19   3        5.87        7.07      2.32 o
   2  19   3       14.95       17.77      3.15 o
   3  19   3        1.71        2.03      2.63 o
   4  19   3        1.10        4.67      2.60 o
   5  19   3        2.20        3.95      3.32 o
   6  19   3        7.89        9.41      2.83 o
   7  19   3        6.65        7.12      3.31 o
  -8  20   3        0.98        1.23      3.93 o
  -7  20   3        1.17        3.19      3.36 o
  -6  20   3        5.00        8.06      3.39 o
  -5  20   3        0.94        1.23      3.22 o
  -4  20   3        0.65       -0.46      3.45 o
  -3  20   3        1.25        1.97      2.48 o
  -2  20   3        5.02        7.04      2.48 o
  -1  20   3        0.10        1.33      2.27 o
   0  20   3        2.23        2.01      2.61 o
   1  20   3       14.38       14.25      2.49 o
   2  20   3        1.40        2.19      2.66 o
   3  20   3        0.20        1.34      3.12 o
   4  20   3        0.02        0.99      2.94 o
   5  20   3        0.08        0.89      3.07 o
   6  20   3        0.68        2.52      3.60 o
  -7  21   3        0.01       -0.49      3.65 o
  -6  21   3        0.15        2.66      3.17 o
  -5  21   3        0.05       -1.34      2.97 o
  -4  21   3       10.13       11.49      3.38 o
  -3  21   3        2.19        3.37      2.45 o
  -2  21   3        0.03        1.13      2.71 o
  -1  21   3        0.08        0.39      2.36 o
   0  21   3        1.86        2.46      2.35 o
   1  21   3        0.50        1.02      2.38 o
   2  21   3        4.52        4.14      2.63 o
   3  21   3        0.58        1.08      2.65 o
   4  21   3        0.01        1.60      3.12 o
   5  21   3        0.04        0.70      2.89 o
  -6  22   3        0.10        0.96      3.62 o
  -5  22   3        0.18        2.61      3.62 o
  -4  22   3        0.57       -1.77      2.88 o
  -3  22   3        2.14        3.09      2.64 o
  -2  22   3        2.59        2.54      2.71 o
  -1  22   3       11.51       12.24      2.84 o
   0  22   3        6.96        7.21      2.86 o
   1  22   3        1.05        1.92      2.43 o
   2  22   3        1.49       -0.44      2.93 o
   3  22   3        1.21        2.69      3.23 o
   4  22   3        0.00        1.86      3.43 o
  -4  23   3        0.05        2.47      2.94 o
  -3  23   3        0.55        2.34      2.75 o
  -2  23   3        0.00        2.52      3.02 o
  -1  23   3        0.00        2.10      3.04 o
   0  23   3        0.54       -0.34      2.81 o
   1  23   3        0.60       -0.12      3.24 o
   2  23   3        0.22        1.33      2.94 o
 -13   0   4        2.98        3.08      5.08 o
 -12   0   4        0.01        1.82      4.80 o
 -11   0   4        9.19        9.56      4.54 o
 -10   0   4        1.06        1.37      4.28 o
  -9   0   4        2.75       -0.03      4.29 o
  -8   0   4       30.35       29.12      4.28 o
  -7   0   4      148.33      143.62      9.03 o
  -6   0   4      288.08      337.50     25.36 o
  -5   0   4       66.24       53.02      4.49 o
  -4   0   4      131.82      124.54      5.88 o
  -3   0   4     1019.68     1110.33     34.13 o
  -2   0   4    12420.04    11678.82    293.08 o
  -1   0   4     1444.03     1399.20     16.56 o
   0   0   4      640.28      634.04     18.70 o
   1   0   4       60.83       63.46      3.85 o
   2   0   4     1152.70     1172.91     48.55 o
   3   0   4      497.62      530.98      6.14 o
   4   0   4        0.10        2.67      3.82 o
   5   0   4        4.25        3.28      3.28 o
   6   0   4       26.04       18.90      3.26 o
   7   0   4        3.04        6.11      4.33 o
   8   0   4       31.71       34.40      4.76 o
   9   0   4       13.78       13.87      3.69 o
  10   0   4        0.00       -0.19      3.82 o
  11   0   4        3.60        1.02      5.02 o
 -13   1   4        7.71        8.98      3.66 o
 -12   1   4        4.76        9.73      3.50 o
 -11   1   4        1.45        4.12      3.14 o
 -10   1   4        6.81        9.21      3.18 o
  -9   1   4        4.78        6.65      3.15 o
  -8   1   4       82.28       74.87      3.66 o
  -7   1   4        1.77        5.63      3.05 o
  -6   1   4       34.58       42.84      3.33 o
  -5   1   4        4.97        5.59      2.99 o
  -4   1   4      739.66      710.01      6.90 o
  -3   1   4     1509.36     1583.72     21.51 o
  -2   1   4      541.34      526.07      6.65 o
  -1   1   4      176.71      189.27      3.86 o
   0   1   4        4.33        4.08      2.40 o
   1   1   4      445.46      438.26      9.28 o
   2   1   4        9.22        7.94      2.64 o
   3   1   4      452.07      422.88     11.00 o
   4   1   4      443.58      438.73      9.54 o
   5   1   4       38.08       31.71      2.88 o
   6   1   4        4.97        5.37      2.11 o
   7   1   4        6.33        2.63      2.61 o
   8   1   4       53.96       46.19      3.72 o
   9   1   4       13.35       14.98      2.63 o
  10   1   4       11.96       13.44      2.92 o
  11   1   4        1.20        2.28      3.42 o
 -13   2   4        4.13        5.02      3.67 o
 -12   2   4        0.37       -0.03      3.26 o
 -11   2   4        1.03        3.54      3.30 o
 -10   2   4       13.03       14.09      3.13 o
  -9   2   4       13.04       19.80      3.13 o
  -8   2   4       14.55       20.13      3.08 o
  -7   2   4       52.96       58.27      3.25 o
  -6   2   4        1.90        4.52      3.25 o
  -5   2   4        1.76        1.96      2.87 o
  -4   2   4      130.43      116.43      3.51 o
  -3   2   4     1565.08     1530.31     26.37 o
  -2   2   4      282.65      297.24      4.33 o
  -1   2   4       16.37        6.72      2.65 o
   0   2   4       35.21       32.68      2.51 o
   1   2   4       29.62       32.32      2.61 o
   2   2   4      212.40      212.29      3.38 o
   3   2   4       38.16       30.64      2.49 o
   4   2   4        5.97        8.01      2.50 o
   5   2   4       69.64       69.24      2.98 o
   6   2   4        0.13        2.07      2.11 o
   7   2   4        0.02        1.09      2.93 o
   8   2   4        1.58        3.95      2.66 o
   9   2   4        0.41        0.95      2.77 o
  10   2   4        5.94        5.17      3.24 o
  11   2   4        0.03        0.13      2.79 o
 -13   3   4        6.75        8.13      3.60 o
 -12   3   4        0.56        1.74      3.41 o
 -11   3   4       24.96       30.38      3.43 o
 -10   3   4       15.81       22.55      3.14 o
  -9   3   4       24.09       19.38      3.14 o
  -8   3   4       15.78       13.14      3.21 o
  -7   3   4       76.43       71.62      3.59 o
  -6   3   4        4.44        4.50      3.33 o
  -5   3   4       16.28       18.51      3.27 o
  -4   3   4       91.00      108.39      3.58 o
  -3   3   4      105.64      130.15      5.42 o
  -2   3   4      289.05      307.61      4.56 o
  -1   3   4       61.86       54.99      2.73 o
   0   3   4       18.19       24.63      2.47 o
   1   3   4       64.26       69.78      2.80 o
   2   3   4        5.49        2.17      2.53 o
   3   3   4       23.72       17.77      2.67 o
   4   3   4       75.58       83.49      2.97 o
   5   3   4       88.61       70.80      2.64 o
   6   3   4        7.05        9.59      2.11 o
   7   3   4       27.02       36.14      3.44 o
   8   3   4       32.21       33.42      2.78 o
   9   3   4        6.90        5.25      2.84 o
  10   3   4        0.10        2.55      3.24 o
  11   3   4        1.12        1.87      2.60 o
 -13   4   4       11.19        9.72      3.66 o
 -12   4   4        7.99       10.47      3.43 o
 -11   4   4        5.17        7.48      3.27 o
 -10   4   4       19.80       18.80      3.30 o
  -9   4   4        5.13        8.80      3.04 o
  -8   4   4        7.41        4.61      3.06 o
  -7   4   4        4.65        6.23      3.15 o
  -6   4   4      169.57      175.14      4.34 o
  -5   4   4       56.84       62.07      3.37 o
  -4   4   4       32.85       37.96      3.17 o
  -3   4   4        1.08        2.85      2.98 o
  -2   4   4      110.46       96.00      8.92 o
  -1   4   4      253.68      259.14      4.76 o
   0   4   4        7.16        4.99      2.47 o
   1   4   4        2.00        2.14      2.52 o
   2   4   4        0.38        1.01      2.37 o
   3   4   4        0.14        2.30      2.62 o
   4   4   4      238.34      214.34      4.04 o
   5   4   4        3.79        6.88      2.25 o
   6   4   4      115.60      103.54      3.12 o
   7   4   4        0.46       -0.49      2.00 o
   8   4   4       20.08       28.17      2.71 o
   9   4   4        0.23        0.53      2.23 o
  10   4   4        1.28        3.64      2.70 o
  11   4   4        0.10        1.71      3.12 o
 -13   5   4        0.78        3.55      3.67 o
 -12   5   4       27.66       30.81      3.51 o
 -11   5   4        6.47        5.24      3.02 o
 -10   5   4       32.60       27.29      3.30 o
  -9   5   4        3.00        5.54      3.17 o
  -8   5   4       15.86       13.42      3.21 o
  -7   5   4       26.00       22.16      3.42 o
  -6   5   4        0.49        1.98      3.36 o
  -5   5   4      120.36      108.36      3.56 o
  -4   5   4       65.18       66.15      3.27 o
  -3   5   4       18.58       15.28      3.11 o
  -2   5   4       14.20       21.76      4.93 o
  -1   5   4      123.38      109.49      2.91 o
   0   5   4        0.09        4.65      2.52 o
   1   5   4        0.03        0.93      2.52 o
   2   5   4       25.43       18.09      2.28 o
   3   5   4        8.44        5.49      2.40 o
   4   5   4       71.36       66.62      2.66 o
   5   5   4       75.38       66.91      2.73 o
   6   5   4        6.55        7.74      2.49 o
   7   5   4        4.76        3.31      2.88 o
   8   5   4        4.14        5.75      2.68 o
   9   5   4        4.17        6.13      2.62 o
  10   5   4        0.00       -0.18      2.97 o
  11   5   4        1.23        1.72      2.90 o
 -13   6   4        9.27       12.27      3.66 o
 -12   6   4       48.55       50.00      4.01 o
 -11   6   4        4.79        9.01      3.48 o
 -10   6   4       37.64       35.31      3.58 o
  -9   6   4       37.26       32.98      3.41 o
  -8   6   4        0.05        1.07      3.16 o
  -7   6   4        2.72        4.05      2.92 o
  -6   6   4        8.33       11.26      3.73 o
  -5   6   4       65.11       87.18      3.43 o
  -4   6   4        9.04        9.29      3.08 o
  -3   6   4        9.15        6.22      3.03 o
  -2   6   4       45.12       44.77      3.33 o
  -1   6   4      271.52      299.13      3.74 o
   0   6   4       91.92       93.46      2.81 o
   1   6   4       24.64       31.08      2.70 o
   2   6   4       25.05       24.61      2.16 o
   3   6   4       22.69       22.31      2.13 o
   4   6   4       42.50       43.14      2.88 o
   5   6   4      144.20      148.59      3.23 o
   6   6   4        1.16        1.42      1.99 o
   7   6   4       12.48       17.47      2.73 o
   8   6   4       24.73       26.87      2.67 o
   9   6   4        7.88        8.70      2.62 o
  10   6   4        3.49        6.57      3.02 o
 -13   7   4        0.06       -0.89      3.89 o
 -12   7   4        1.51        2.28      3.85 o
 -11   7   4       90.91       91.04      3.88 o
 -10   7   4       48.17       53.16      4.23 o
  -9   7   4        6.98        8.71      3.33 o
  -8   7   4        0.13        2.24      2.54 o
  -7   7   4       42.41       41.14      2.78 o
  -6   7   4       34.43       33.22      4.37 o
  -5   7   4       24.46       23.59      3.11 o
  -4   7   4       58.56       55.23      3.29 o
  -3   7   4       22.74       26.79      3.86 o
  -2   7   4       48.43       47.59      3.08 o
  -1   7   4       32.00       41.50      2.59 o
   0   7   4       16.20       16.42      2.45 o
   1   7   4       34.81       52.81      2.92 o
   2   7   4        0.54        1.38      2.32 o
   3   7   4       55.29       41.25      2.60 o
   4   7   4       62.89       61.58      2.38 o
   5   7   4       61.57       47.90      2.80 o
   6   7   4       31.16       37.98      2.67 o
   7   7   4       68.91       74.27      2.65 o
   8   7   4        4.85        5.73      2.43 o
   9   7   4        0.80        2.07      2.82 o
  10   7   4        7.20       11.77      3.02 o
 -13   8   4        2.52        3.29      3.79 o
 -12   8   4        0.09        3.15      3.73 o
 -11   8   4        0.64        1.01      3.52 o
 -10   8   4       10.68        8.65      3.63 o
  -9   8   4       22.16       22.40      3.06 o
  -8   8   4        0.38        3.44      2.44 o
  -7   8   4        8.40        7.23      2.49 o
  -6   8   4       21.00       21.63      3.25 o
  -5   8   4      326.86      321.91     13.43 o
  -4   8   4       46.79       50.97      2.65 o
  -3   8   4       40.26       46.02      9.50 o
  -2   8   4        0.00        0.41      2.74 o
  -1   8   4       58.15       56.14      2.60 o
   0   8   4      349.16      322.29      3.64 o
   1   8   4      150.88      164.69      3.41 o
   2   8   4       29.87       26.44      2.48 o
   3   8   4        3.01        4.20      2.41 o
   4   8   4        9.45       13.72      2.17 o
   5   8   4      518.30      519.69     11.33 o
   6   8   4        6.06        6.96      2.68 o
   7   8   4      144.09      140.18      4.38 o
   8   8   4        2.34        4.81      2.76 o
   9   8   4        0.51        3.37      2.59 o
  10   8   4        0.02        2.65      2.83 o
 -12   9   4        1.04        2.97      3.34 o
 -11   9   4       43.81       37.10      3.08 o
 -10   9   4      105.16       95.39      3.16 o
  -9   9   4        0.11        2.52      3.02 o
  -8   9   4       33.39       32.81      3.15 o
  -7   9   4        4.32        5.12      2.72 o
  -6   9   4       46.29       53.50      3.18 o
  -5   9   4      523.87      533.67     12.91 o
  -4   9   4       43.72       35.78      2.89 o
  -3   9   4       50.12       42.61      3.27 o
  -2   9   4        0.02        1.16      2.32 o
  -1   9   4       91.73       89.54      2.64 o
   0   9   4        1.93        2.25      2.06 o
   1   9   4      312.17      314.63      3.63 o
   2   9   4       38.46       40.69      2.83 o
   3   9   4       93.98       91.37      2.55 o
   4   9   4        7.36        7.19      2.12 o
   5   9   4      581.11      551.58     14.24 o
   6   9   4      227.22      234.86      4.98 o
   7   9   4        0.50        3.44      2.74 o
   8   9   4        0.03        0.85      3.10 o
   9   9   4        0.00        1.28      2.96 o
  10   9   4       11.56       16.32      3.24 o
 -12  10   4        1.20        2.42      3.51 o
 -11  10   4        5.47        8.78      2.94 o
 -10  10   4        2.44        5.00      3.02 o
  -9  10   4       22.27       34.66      2.88 o
  -8  10   4        0.08        2.24      2.94 o
  -7  10   4        4.06        3.36      3.33 o
  -6  10   4       39.29       38.44      2.92 o
  -5  10   4      521.78      506.75     10.51 o
  -4  10   4       45.58       47.14      3.14 o
  -3  10   4       68.24       64.20      3.11 o
  -2  10   4        8.65       10.54      2.72 o
  -1  10   4       38.90       34.74      2.50 o
   0  10   4      162.84      191.18      2.96 o
   1  10   4        4.35        6.02      2.74 o
   2  10   4       30.58       40.48      2.84 o
   3  10   4       11.98       13.82      2.76 o
   4  10   4        0.14        1.36      2.20 o
   5  10   4      126.60      130.44      3.10 o
   6  10   4        0.91        5.47      2.48 o
   7  10   4       20.15       17.56      2.65 o
   8  10   4        6.90        9.05      2.84 o
   9  10   4        8.30        8.27      2.68 o
  10  10   4        0.00        2.55      2.86 o
 -12  11   4        1.24        3.04      3.27 o
 -11  11   4       57.48       58.70      3.63 o
 -10  11   4       48.96       46.44      3.24 o
  -9  11   4        1.08        2.91      3.24 o
  -8  11   4       13.98       15.53      2.73 o
  -7  11   4        7.63       13.21      2.97 o
  -6  11   4       26.18       26.83      3.05 o
  -5  11   4        0.99       -0.16      3.05 o
  -4  11   4       33.96       35.79      3.53 o
  -3  11   4        3.31        4.77      3.25 o
  -2  11   4       31.18       29.87      2.83 o
  -1  11   4        0.43        1.59      2.87 o
   0  11   4       13.74       18.20      2.02 o
   1  11   4        5.80        7.95      2.49 o
   2  11   4        2.44        0.68      2.39 o
   3  11   4        0.76        1.55      2.23 o
   4  11   4        0.13        2.04      2.68 o
   5  11   4       75.45       88.33      3.04 o
   6  11   4       78.74       70.01      2.49 o
   7  11   4        8.62        8.85      2.45 o
   8  11   4        0.06       -2.96      2.87 o
   9  11   4        0.09        2.04      3.08 o
 -11  12   4        3.89        6.00      3.49 o
 -10  12   4       26.47       25.50      2.98 o
  -9  12   4        0.02        2.11      3.24 o
  -8  12   4        1.70        3.94      3.41 o
  -7  12   4        2.11        3.53      2.75 o
  -6  12   4        0.65        2.18      2.71 o
  -5  12   4       20.50       29.51      2.63 o
  -4  12   4       34.40       33.63      2.92 o
  -3  12   4       22.12       25.79      2.89 o
  -2  12   4       17.05       17.02      2.47 o
  -1  12   4       14.40       16.19      2.68 o
   0  12   4        0.49        2.81      2.32 o
   1  12   4       41.89       43.38      2.99 o
   2  12   4       31.84       27.35      2.94 o
   3  12   4        7.92        7.84      2.55 o
   4  12   4       10.51       10.36      2.42 o
   5  12   4        0.21        2.48      2.25 o
   6  12   4        6.44        7.00      2.32 o
   7  12   4        3.37        1.74      2.84 o
   8  12   4        0.01       -0.99      2.67 o
   9  12   4        1.40        3.48      2.64 o
 -11  13   4        0.56       -0.26      2.96 o
 -10  13   4       19.15       15.32      3.30 o
  -9  13   4        4.42        5.22      2.58 o
  -8  13   4       13.46       14.44      4.08 o
  -7  13   4        8.51       11.76      2.61 o
  -6  13   4        3.78        3.90      2.95 o
  -5  13   4       50.06       42.77      3.03 o
  -4  13   4        3.22        5.48      3.22 o
  -3  13   4       17.12       17.35      2.43 o
  -2  13   4        1.86        2.80      2.30 o
  -1  13   4        0.10        2.56      2.22 o
   0  13   4        3.45        2.38      2.25 o
   1  13   4        0.07       -0.32      2.34 o
   2  13   4        4.44        6.59      2.78 o
   3  13   4       13.54       16.88      2.82 o
   4  13   4        0.00       -0.18      2.59 o
   5  13   4        1.20        4.04      2.45 o
   6  13   4        9.08        9.91      2.60 o
   7  13   4        6.29        6.49      2.94 o
   8  13   4        1.20        2.44      3.09 o
   9  13   4        0.17        2.01      2.93 o
 -11  14   4        0.15        3.56      3.59 o
 -10  14   4        6.30        6.07      3.11 o
  -9  14   4        0.82        3.50      3.32 o
  -8  14   4        0.32        0.54      2.68 o
  -7  14   4        1.03        2.20      3.00 o
  -6  14   4        5.12        6.79      3.08 o
  -5  14   4       35.34       34.44      3.08 o
  -4  14   4        1.80        0.17      3.43 o
  -3  14   4        4.42        5.99      2.55 o
  -2  14   4       24.52       23.96      2.40 o
  -1  14   4        0.08        2.64      2.15 o
   0  14   4        6.01        7.78      2.40 o
   1  14   4        0.20        1.19      2.36 o
   2  14   4        8.49       10.26      2.81 o
   3  14   4        9.19        9.24      2.58 o
   4  14   4        6.95        8.16      2.35 o
   5  14   4        4.75        3.63      2.49 o
   6  14   4        4.35        4.88      2.66 o
   7  14   4        3.76        5.83      2.70 o
   8  14   4        0.63        4.20      2.90 o
 -10  15   4        1.48        3.61      3.77 o
  -9  15   4       11.19        6.30      3.20 o
  -8  15   4        4.05        3.49      2.97 o
  -7  15   4        0.08        2.30      2.52 o
  -6  15   4        7.52        7.09      2.86 o
  -5  15   4       34.42       34.16      3.04 o
  -4  15   4      149.17      143.15      3.81 o
  -3  15   4        2.23        3.67      2.22 o
  -2  15   4       55.75       60.98      2.52 o
  -1  15   4        1.81        3.85      2.25 o
   0  15   4        3.93        4.38      2.62 o
   1  15   4        1.12        5.28      2.66 o
   2  15   4        4.08        5.36      2.60 o
   3  15   4        2.89        2.38      2.30 o
   4  15   4       27.52       32.71      3.81 o
   5  15   4       33.49       28.54      5.12 o
   6  15   4        3.05        6.57      2.76 o
   7  15   4        3.72        4.35      2.80 o
   8  15   4        0.21        1.74      2.86 o
 -10  16   4        6.61       13.60      7.67 o
  -9  16   4        7.16        7.32      3.04 o
  -8  16   4        0.25        2.12      2.67 o
  -7  16   4        2.49        2.75      3.53 o
  -6  16   4        2.87        4.23      3.43 o
  -5  16   4        0.18        3.12      2.57 o
  -4  16   4       11.96       10.29      2.96 o
  -3  16   4        5.94       11.51      2.63 o
  -2  16   4       58.43       57.94      2.81 o
  -1  16   4       75.20       69.44      2.80 o
   0  16   4        2.40        6.75      2.62 o
   1  16   4       38.96       38.68      3.72 o
   2  16   4       45.79       38.65      2.74 o
   3  16   4        4.62        6.68      2.66 o
   4  16   4        0.01        2.31      3.06 o
   5  16   4        1.13        6.47      3.17 o
   6  16   4        1.21        5.45      3.62 o
   7  16   4        1.90        1.93      2.81 o
  -9  17   4        0.01        3.50      3.51 o
  -8  17   4        2.93        2.32      3.05 o
  -7  17   4        9.40       10.29      3.11 o
  -6  17   4        0.03        1.45      3.52 o
  -5  17   4        2.07        5.79      3.02 o
  -4  17   4      105.69       83.56      3.11 o
  -3  17   4       86.65       69.73      4.11 o
  -2  17   4        2.39        2.23      2.67 o
  -1  17   4       45.97       42.16      2.74 o
   0  17   4       36.08       42.90      2.65 o
   1  17   4        0.46        2.51      2.65 o
   2  17   4        2.48        1.52      2.69 o
   3  17   4       12.26        9.27      2.52 o
   4  17   4       31.05       27.22      2.86 o
   5  17   4        4.54        2.77      2.86 o
   6  17   4        0.13        1.78      3.05 o
   7  17   4        1.37        4.53      3.26 o
  -8  18   4        0.23       -0.08      3.89 o
  -7  18   4        3.65        2.61      3.31 o
  -6  18   4        1.92        2.47      3.27 o
  -5  18   4        2.53        3.71      3.07 o
  -4  18   4        3.95        4.49      3.49 o
  -3  18   4       25.40       28.58      2.68 o
  -2  18   4      203.42      197.76      4.34 o
  -1  18   4       19.55       19.38      2.32 o
   0  18   4        0.78        3.74      2.43 o
   1  18   4        1.08        4.20      3.26 o
   2  18   4       30.55       26.81      2.48 o
   3  18   4        7.09        8.75      3.18 o
   4  18   4        3.44        6.51      2.84 o
   5  18   4        0.41        2.42      2.78 o
   6  18   4        4.16        5.82      3.53 o
  -8  19   4        0.15        0.77      3.34 o
  -7  19   4        0.02        1.64      3.45 o
  -6  19   4        7.44        8.93      3.78 o
  -5  19   4        0.47        1.90      3.12 o
  -4  19   4        3.83        4.70      3.56 o
  -3  19   4        1.52        3.84      2.82 o
  -2  19   4        9.23        7.98      2.50 o
  -1  19   4        2.12        2.02      2.41 o
   0  19   4        2.66        5.08      2.35 o
   1  19   4        1.14        2.72      2.62 o
   2  19   4        0.54        2.63      2.82 o
   3  19   4        6.83        3.60      3.23 o
   4  19   4        0.27        1.90      2.49 o
   5  19   4        0.03        1.18      2.90 o
  -7  20   4        0.76        1.04      3.39 o
  -6  20   4        0.04       -0.85      3.29 o
  -5  20   4        0.52       -0.02      2.85 o
  -4  20   4        5.34        8.26      3.26 o
  -3  20   4       20.84       19.15      3.00 o
  -2  20   4        3.76        4.19      2.46 o
  -1  20   4        6.25        8.90      2.80 o
   0  20   4        0.13        1.57      2.37 o
   1  20   4        0.64       -0.54      3.05 o
   2  20   4        0.34        3.13      2.97 o
   3  20   4        1.35        3.10      2.88 o
   4  20   4        1.09        3.02      2.77 o
  -6  21   4        1.66        4.70      3.42 o
  -5  21   4        1.12        3.35      3.91 o
  -4  21   4        2.53        0.90      3.03 o
  -3  21   4        1.42        2.66      2.98 o
  -2  21   4        0.07        1.58      2.57 o
  -1  21   4        0.32       -0.20      2.30 o
   0  21   4        0.26        1.31      2.69 o
   1  21   4        0.43        0.90      3.09 o
   2  21   4        1.71        3.28      2.66 o
   3  21   4        1.03        1.81      3.01 o
  -4  22   4        0.31        1.61      3.09 o
  -3  22   4        0.67       -0.05      2.78 o
  -2  22   4        0.21        1.23      2.76 o
  -1  22   4        1.07        1.24      2.84 o
   0  22   4        0.51        2.77      3.02 o
   1  22   4        0.47        0.85      2.69 o
 -13   1   5        0.10       -1.13      3.75 o
 -12   1   5        0.63        1.30      3.73 o
 -11   1   5        3.01        4.84      3.76 o
 -10   1   5        1.13        1.18      3.15 o
  -9   1   5        7.26        7.53      3.29 o
  -8   1   5        0.22        0.16      3.36 o
  -7   1   5       15.46       11.17      3.02 o
  -6   1   5       17.71       19.30      3.47 o
  -5   1   5      210.46      211.13      4.06 o
  -4   1   5        6.70        7.76      2.71 o
  -3   1   5      287.29      299.64      6.63 o
  -2   1   5      125.92      136.84      3.67 o
  -1   1   5        0.62        2.03      2.74 o
   0   1   5        0.59        3.47      2.58 o
   1   1   5       23.65       24.75      2.64 o
   2   1   5        1.15        3.42      2.59 o
   3   1   5       91.25       76.56      2.76 o
   4   1   5       94.31      106.16      7.05 o
   5   1   5        8.23        5.44      2.34 o
   6   1   5        7.31        8.64      2.63 o
   7   1   5        1.33       -0.66      2.77 o
   8   1   5       10.03       13.31      2.62 o
   9   1   5        0.73        0.21      3.02 o
  10   1   5        0.08        2.13      3.15 o
 -13   2   5        8.54        7.75      3.80 o
 -12   2   5       15.47       17.02      3.95 o
 -11   2   5        1.67        1.73      3.46 o
 -10   2   5       12.49       12.79      3.77 o
  -9   2   5       28.31       29.65      3.36 o
  -8   2   5       54.73       58.43      4.32 o
  -7   2   5        0.03        0.39      3.28 o
  -6   2   5        0.90        1.55      3.31 o
  -5   2   5       62.76       55.75      3.63 o
  -4   2   5      106.04      102.41      3.80 o
  -3   2   5        3.92        2.46      3.35 o
  -2   2   5      251.62      288.93     20.14 o
  -1   2   5      227.51      252.07      3.95 o
   0   2   5        6.03        7.52      2.54 o
   1   2   5        2.45        2.27      2.46 o
   2   2   5       28.60       33.11      2.71 o
   3   2   5      155.93      179.61      4.03 o
   4   2   5       11.91       10.52      2.87 o
   5   2   5      107.41      121.97      2.80 o
   6   2   5       14.49       22.76      2.66 o
   7   2   5       11.49       11.81      2.49 o
   8   2   5        2.11        3.53      3.26 o
   9   2   5       10.05        8.95      3.39 o
  10   2   5        0.61        2.82      2.89 o
 -13   3   5        2.34        1.94      4.15 o
 -12   3   5        2.81        2.74      3.81 o
 -11   3   5        2.37        4.13      3.39 o
 -10   3   5        7.03        6.81      3.51 o
  -9   3   5        0.02       -0.03      3.65 o
  -8   3   5       14.06       12.40      4.17 o
  -7   3   5        0.52        2.17      3.26 o
  -6   3   5        0.21        1.57      3.45 o
  -5   3   5      126.61      123.64      3.96 o
  -4   3   5       84.20       79.39      3.80 o
  -3   3   5      211.40      221.65      6.97 o
  -2   3   5       51.70       50.63      3.21 o
  -1   3   5       29.55       29.49      2.81 o
   0   3   5       78.40       67.74      2.92 o
   1   3   5       39.56       40.17      2.94 o
   2   3   5       15.77       20.37      2.61 o
   3   3   5       88.07       76.22      4.11 o
   4   3   5      249.46      275.74      4.89 o
   5   3   5       11.79       10.98      2.55 o
   6   3   5       19.02       22.71      2.73 o
   7   3   5        0.00        0.61      3.03 o
   8   3   5        8.11        7.45      2.65 o
   9   3   5        0.97        3.74      2.95 o
  10   3   5        0.69        4.62      3.19 o
 -13   4   5        4.86        6.67      4.13 o
 -12   4   5       33.29       36.92      3.92 o
 -11   4   5        8.05        8.05      3.76 o
 -10   4   5        0.50        2.16      3.59 o
  -9   4   5       30.75       33.95      3.86 o
  -8   4   5        1.91        2.35      4.75 o
  -7   4   5        1.88        3.32      2.79 o
  -6   4   5        2.08        3.04      3.29 o
  -5   4   5       30.47       30.33      3.41 o
  -4   4   5       47.67       48.84      3.84 o
  -3   4   5       68.95       66.76      5.33 o
  -2   4   5       62.86       58.45      3.36 o
  -1   4   5      120.82      104.28      2.88 o
   0   4   5       19.09       19.69      2.33 o
   1   4   5       14.15       20.45      2.68 o
   2   4   5        1.08        4.80      2.67 o
   3   4   5        3.22        4.55      2.41 o
   4   4   5       25.76       27.98      2.48 o
   5   4   5       33.34       30.84      2.65 o
   6   4   5        0.84        2.05      2.67 o
   7   4   5        1.95        2.89      2.48 o
   8   4   5       12.21       15.06      2.89 o
   9   4   5        0.07        3.04      2.81 o
  10   4   5        1.19        3.24      3.21 o
 -12   5   5       11.21       17.03      3.80 o
 -11   5   5        2.40        2.90      3.77 o
 -10   5   5        0.91        1.77      3.55 o
  -9   5   5        1.97        2.60      3.44 o
  -8   5   5       18.10       16.34      4.09 o
  -7   5   5        0.04        2.91      3.16 o
  -6   5   5      162.13      145.04      3.95 o
  -5   5   5        0.71       -0.29      3.24 o
  -4   5   5        4.13        2.98      3.19 o
  -3   5   5      133.36      130.41      6.75 o
  -2   5   5      174.00      148.03      3.89 o
  -1   5   5       24.87       28.54      2.66 o
   0   5   5        6.09       12.82      2.23 o
   1   5   5       32.01       25.93      2.49 o
   2   5   5       12.68        9.09      2.72 o
   3   5   5       32.12       37.21      2.50 o
   4   5   5        0.29        1.53      2.81 o
   5   5   5        3.02        9.20      2.68 o
   6   5   5       21.27       17.26      2.51 o
   7   5   5        0.01        2.62      2.46 o
   8   5   5        4.04        8.17      3.25 o
   9   5   5        1.69        9.67      2.75 o
 -12   6   5        1.56        2.88      3.92 o
 -11   6   5       81.70       77.21      4.46 o
 -10   6   5       34.56       33.98      3.82 o
  -9   6   5       16.40       15.56      2.98 o
  -8   6   5        8.09       12.28      3.34 o
  -7   6   5        0.00        1.42      3.23 o
  -6   6   5        0.13        0.65      2.86 o
  -5   6   5       86.27       77.08      3.60 o
  -4   6   5       30.58       28.44      3.34 o
  -3   6   5        2.40        6.47      3.75 o
  -2   6   5       34.46       32.41      3.00 o
  -1   6   5        6.01       11.37      2.58 o
   0   6   5       69.75       77.22      2.53 o
   1   6   5       13.54       10.40      2.67 o
   2   6   5       12.99        9.47      2.73 o
   3   6   5        3.10        5.11      2.38 o
   4   6   5       43.96       54.69      2.87 o
   5   6   5      104.32      107.44      3.93 o
   6   6   5        5.78        9.35      3.04 o
   7   6   5        2.69        4.29      2.35 o
   8   6   5        1.47        1.59      2.89 o
   9   6   5        0.29        3.56      3.07 o
 -12   7   5        5.20        8.36      3.61 o
 -11   7   5        1.93        3.81      3.44 o
 -10   7   5        0.08        0.75      3.31 o
  -9   7   5        0.88        4.24      3.80 o
  -8   7   5       14.43       18.47      3.50 o
  -7   7   5       94.05       91.15      3.60 o
  -6   7   5       41.18       56.03      3.47 o
  -5   7   5      149.08      131.43      3.82 o
  -4   7   5       18.89       20.75      3.83 o
  -3   7   5        0.02        0.45      3.64 o
  -2   7   5        1.39        0.78      4.49 o
  -1   7   5       50.84       43.45      2.25 o
   0   7   5       12.06       15.81      2.69 o
   1   7   5      105.39      103.69      3.08 o
   2   7   5        1.60        3.28      2.47 o
   3   7   5        0.06        0.44      2.59 o
   4   7   5        1.41       -1.02      2.54 o
   5   7   5       55.59       51.95      2.72 o
   6   7   5       63.87       59.97      2.38 o
   7   7   5       20.04       22.78      2.91 o
   8   7   5       12.08       15.33      3.29 o
   9   7   5        0.09       -0.94      2.64 o
 -12   8   5        0.24        0.60      3.65 o
 -11   8   5        5.65        5.06      3.41 o
 -10   8   5       12.54       15.49      3.49 o
  -9   8   5        5.54        7.07      4.25 o
  -8   8   5       14.46       12.33      3.44 o
  -7   8   5        0.06        1.38      3.52 o
  -6   8   5        0.21       -2.78      3.45 o
  -5   8   5        2.60       11.29      3.41 o
  -4   8   5       55.90       48.24      4.11 o
  -3   8   5        0.07        3.84      4.01 o
  -2   8   5       24.05       36.74      3.82 o
  -1   8   5        0.32        1.52      2.66 o
   0   8   5       15.84       27.77      2.66 o
   1   8   5        0.47        0.16      2.71 o
   2   8   5        0.04        0.92      2.75 o
   3   8   5       53.94       50.76      2.67 o
   4   8   5       27.22       27.77      2.92 o
   5   8   5      128.18      127.98      3.12 o
   6   8   5       16.34       12.66      2.60 o
   7   8   5        1.09        1.48      2.69 o
   8   8   5        0.63        2.51      3.02 o
   9   8   5        0.00       -1.97      3.21 o
 -12   9   5        0.98        2.82      3.34 o
 -11   9   5        5.47        7.36      3.57 o
 -10   9   5        2.01        2.05      3.11 o
  -9   9   5        2.45        2.45      3.86 o
  -8   9   5        0.60        1.26      3.53 o
  -7   9   5       11.86        5.76      3.09 o
  -6   9   5        0.10        2.73      3.04 o
  -5   9   5       10.38       10.72      3.50 o
  -4   9   5        4.04        8.76      3.98 o
  -3   9   5       35.30       36.82      4.18 o
  -2   9   5       12.98        8.44      2.84 o
  -1   9   5        2.89        3.33      2.64 o
   0   9   5        2.12        1.86      2.35 o
   1   9   5       10.03        9.40      2.37 o
   2   9   5       14.57       19.50      2.49 o
   3   9   5        0.52        0.74      2.84 o
   4   9   5        0.25        2.10      2.49 o
   5   9   5        1.83        3.51      2.56 o
   6   9   5        7.21        7.25      2.45 o
   7   9   5        3.72        6.74      2.44 o
   8   9   5        0.26        1.62      2.57 o
   9   9   5        8.85       11.26      3.00 o
 -11  10   5        7.74        9.41      3.66 o
 -10  10   5       39.22       38.50      4.46 o
  -9  10   5       16.29       18.90      3.89 o
  -8  10   5        0.35        2.93      3.52 o
  -7  10   5        5.99        6.15      3.12 o
  -6  10   5       14.57       16.29      3.83 o
  -5  10   5      120.61      123.75      5.23 o
  -4  10   5       18.18       22.36      3.45 o
  -3  10   5       20.33       21.04      4.13 o
  -2  10   5       11.58       12.41      2.63 o
  -1  10   5        8.54        5.86      2.48 o
   0  10   5       55.76       67.23      2.83 o
   1  10   5       15.96       11.95      2.40 o
   2  10   5       16.31       16.77      2.96 o
   3  10   5       23.27       20.94      2.69 o
   4  10   5       73.27       74.45      3.05 o
   5  10   5        3.55        4.80      2.91 o
   6  10   5        9.02       10.14      2.94 o
   7  10   5        1.46        2.01      2.75 o
   8  10   5        0.71        1.03      2.93 o
 -11  11   5        6.84        6.66      3.77 o
 -10  11   5        8.08        6.22      4.05 o
  -9  11   5        7.11        8.44      3.38 o
  -8  11   5        0.06        5.26      3.53 o
  -7  11   5       22.84       19.38      3.11 o
  -6  11   5       23.13       22.88      3.60 o
  -5  11   5       33.73       26.05      3.45 o
  -4  11   5        8.81        9.37      3.24 o
  -3  11   5        0.65        4.03      3.88 o
  -2  11   5        1.57        3.30      2.47 o
  -1  11   5        3.14        1.66      2.66 o
   0  11   5        2.52        4.08      2.64 o
   1  11   5       13.07        8.92      2.39 o
   2  11   5        2.66        1.23      2.92 o
   3  11   5        9.48        7.85      2.94 o
   4  11   5        3.07        3.89      2.41 o
   5  11   5       20.75       25.31      2.51 o
   6  11   5        9.60        9.91      2.49 o
   7  11   5        3.56        4.82      2.75 o
   8  11   5        1.12        2.94      2.73 o
 -11  12   5       43.04       37.20      4.71 o
 -10  12   5        9.70       12.55      3.29 o
  -9  12   5        0.19       -0.20      3.76 o
  -8  12   5        1.45        4.36      3.72 o
  -7  12   5        1.16        3.68      3.60 o
  -6  12   5        1.14        2.55      3.50 o
  -5  12   5        7.02       10.47      4.15 o
  -4  12   5       11.66       12.82      3.49 o
  -3  12   5        0.24        3.41      3.86 o
  -2  12   5        0.09        0.68      2.74 o
  -1  12   5        0.19        1.44      3.08 o
   0  12   5        2.48        4.62      2.75 o
   1  12   5        0.22        2.06      2.56 o
   2  12   5        4.15        2.22      2.59 o
   3  12   5        0.04        1.69      2.64 o
   4  12   5        9.34        7.51      3.07 o
   5  12   5        1.59        1.60      2.91 o
   6  12   5        1.28        1.25      2.70 o
   7  12   5        9.57        8.81      2.78 o
   8  12   5        0.24        0.93      2.69 o
 -10  13   5        0.72        2.93      3.37 o
  -9  13   5        0.54        0.20      3.85 o
  -8  13   5        1.21       -0.90      3.17 o
  -7  13   5        2.43        1.52      3.21 o
  -6  13   5       13.07       12.06      3.52 o
  -5  13   5       27.13       24.41      4.26 o
  -4  13   5        6.87        9.58      4.17 o
  -3  13   5        0.17        0.06      3.19 o
  -2  13   5        0.17        1.25      2.69 o
  -1  13   5        9.59       11.01      3.05 o
   0  13   5       24.33       19.53      2.43 o
   1  13   5        0.22        1.81      2.49 o
   2  13   5       10.69        9.77      2.67 o
   3  13   5       25.30       28.37      2.49 o
   4  13   5        4.06        3.18      3.09 o
   5  13   5        0.23        1.42      2.87 o
   6  13   5        0.03        2.81      3.13 o
   7  13   5        3.05        3.72      3.17 o
 -10  14   5        0.38        3.89      4.14 o
  -9  14   5        1.17        3.40      3.89 o
  -8  14   5        3.50        4.02      3.89 o
  -7  14   5        7.97        4.77      3.32 o
  -6  14   5        0.99        1.54      3.57 o
  -5  14   5       15.44       21.77      3.63 o
  -4  14   5       19.11       24.09      4.29 o
  -3  14   5        7.85       10.22      3.20 o
  -2  14   5        0.70        2.06      2.75 o
  -1  14   5        0.25        1.97      2.64 o
   0  14   5        2.95        3.50      2.53 o
   1  14   5        0.95       -1.43      2.48 o
   2  14   5       12.23       11.93      3.05 o
   3  14   5        0.08        0.90      2.52 o
   4  14   5        0.82       -0.16      3.15 o
   5  14   5        0.02       -2.02      2.60 o
   6  14   5        0.77        0.54      3.38 o
   7  14   5        5.06        7.39      3.36 o
  -9  15   5        1.25        4.33      3.57 o
  -8  15   5        7.13        6.34      3.48 o
  -7  15   5        0.35       -2.52      4.36 o
  -6  15   5        5.03        3.97      3.02 o
  -5  15   5        1.57        5.86      3.39 o
  -4  15   5        6.76        6.76      3.28 o
  -3  15   5       29.12       32.61      3.43 o
  -2  15   5       16.09       18.65      2.78 o
  -1  15   5        3.22        3.53      2.32 o
   0  15   5       19.91       23.10      3.89 o
   1  15   5        0.49        1.85      2.80 o
   2  15   5        0.94        0.17      2.84 o
   3  15   5        3.47        0.77      2.51 o
   4  15   5        0.91        2.42      2.86 o
   5  15   5        0.79        3.70      3.34 o
   6  15   5        1.00       -1.28      3.45 o
  -9  16   5        0.36        2.09      2.98 o
  -8  16   5        0.89        5.58      4.75 o
  -7  16   5        0.46        1.99      4.66 o
  -6  16   5        3.89        7.37      3.70 o
  -5  16   5        0.26        0.10      4.13 o
  -4  16   5       29.00       36.09      4.89 o
  -3  16   5        1.08        1.04      2.51 o
  -2  16   5       11.82       12.06      2.73 o
  -1  16   5        1.07        1.99      2.29 o
   0  16   5        1.16        4.35      3.29 o
   1  16   5        0.19        2.10      2.98 o
   2  16   5        9.83       10.94      2.60 o
   3  16   5        6.18        7.40      3.27 o
   4  16   5        0.91        2.77      2.53 o
   5  16   5        0.57        2.43      3.48 o
   6  16   5        0.07        0.75      2.89 o
  -8  17   5        0.52        2.05      4.91 o
  -7  17   5        1.44        4.61      4.61 o
  -6  17   5        1.94        2.48      4.30 o
  -5  17   5        7.15        8.99      4.09 o
  -4  17   5        0.09        2.13      2.77 o
  -3  17   5       20.05       19.67      2.69 o
  -2  17   5        0.66        4.97      2.77 o
  -1  17   5        3.06        4.21      2.60 o
   0  17   5        7.18        8.67      2.69 o
   1  17   5        0.03        1.51      2.92 o
   2  17   5        1.82        4.98      3.05 o
   3  17   5        0.17        0.61      2.93 o
   4  17   5        0.34       -0.95      2.98 o
   5  17   5        3.55        6.17      3.51 o
  -7  18   5        7.81        6.00      4.59 o
  -6  18   5        0.15        0.32      4.24 o
  -5  18   5        0.53        2.78      3.23 o
  -4  18   5        3.18        4.28      3.03 o
  -3  18   5        8.87        5.75      2.64 o
  -2  18   5        0.16        1.69      2.79 o
  -1  18   5        8.56        8.16      2.73 o
   0  18   5        0.91        1.35      3.07 o
   1  18   5        1.25        2.10      3.34 o
   2  18   5        3.60        1.79      2.85 o
   3  18   5        0.00        2.74      2.78 o
   4  18   5        0.16        2.88      2.81 o
  -6  19   5        0.84        1.45      4.35 o
  -5  19   5        0.02       -1.80      4.04 o
  -4  19   5        3.25        4.86      3.51 o
  -3  19   5        0.58       -0.54      2.82 o
  -2  19   5        6.43        6.96      2.73 o
  -1  19   5        0.07        1.64      2.91 o
   0  19   5        0.00        2.43      2.93 o
   1  19   5        0.63        4.16      3.26 o
   2  19   5        0.04        0.31      3.03 o
   3  19   5        1.42        5.86      2.85 o
  -5  20   5        0.30        0.24      3.70 o
  -4  20   5        0.37       -0.14      3.19 o
  -3  20   5        0.68        1.07      3.19 o
  -2  20   5        0.38        0.39      3.03 o
  -1  20   5        1.37        4.58      2.97 o
   0  20   5        4.74        6.82      3.35 o
   1  20   5        1.06        4.36      2.74 o
   2  20   5        0.03        1.81      3.79 o
  -2  21   5        2.03       -0.40      2.65 o
  -1  21   5        1.51        0.88      2.71 o
 -12   0   6        3.12        1.99      6.56 o
 -11   0   6        6.25        1.78      6.90 o
 -10   0   6        2.06        0.79      5.53 o
  -9   0   6       14.34       11.16      5.31 o
  -8   0   6       14.60       10.11      5.51 o
  -7   0   6       70.69       77.88      5.66 o
  -6   0   6        0.34        2.31      4.25 o
  -5   0   6       13.42        8.64      4.40 o
  -4   0   6      877.50      927.13     24.45 o
  -3   0   6        0.78        2.29      5.13 o
  -2   0   6      152.02      156.32      5.02 o
  -1   0   6       25.17       10.77      4.26 o
   0   0   6       31.17       29.15      4.05 o
   1   0   6        3.32        6.29      3.91 o
   2   0   6      366.18      376.04     13.76 o
   3   0   6       87.23      101.81      9.05 o
   4   0   6      103.68      117.38      5.62 o
   5   0   6        8.68        6.52      6.89 o
   6   0   6        5.52        9.81      4.45 o
   7   0   6       22.98       24.86      4.74 o
   8   0   6        2.31        9.71      4.03 o
 -12   1   6        3.01        2.46      4.27 o
 -11   1   6        0.50        3.34      6.10 o
 -10   1   6        6.48        5.22      3.81 o
  -9   1   6        1.37        2.74      3.47 o
  -8   1   6        6.48        6.13      3.61 o
  -7   1   6        2.79        4.51      3.37 o
  -6   1   6       82.28       86.49      3.92 o
  -5   1   6       10.20       16.80      3.26 o
  -4   1   6      530.93      516.44      8.47 o
  -3   1   6      500.73      452.62     15.07 o
  -2   1   6        0.00        1.13      3.05 o
  -1   1   6        1.18        1.12      2.84 o
   0   1   6        0.05        1.81      2.77 o
   1   1   6      216.62      203.25      7.48 o
   2   1   6       43.85       31.42      2.87 o
   3   1   6       35.22       42.22      2.75 o
   4   1   6        8.35        7.85      2.64 o
   5   1   6        8.25       12.47      2.53 o
   6   1   6       11.00        8.56      2.86 o
   7   1   6        1.04        2.05      2.93 o
   8   1   6        2.93        2.18      3.11 o
 -12   2   6        0.05        0.46      4.15 o
 -11   2   6        0.41       -0.39      5.84 o
 -10   2   6       10.42        9.87      4.06 o
  -9   2   6       11.00       10.94      3.58 o
  -8   2   6        3.20        4.82      3.66 o
  -7   2   6       15.91       15.12      3.52 o
  -6   2   6       19.63       12.77      4.28 o
  -5   2   6       73.22       66.41      3.66 o
  -4   2   6        3.92        5.47      3.75 o
  -3   2   6      117.36      123.16      4.44 o
  -2   2   6        3.85        1.90      3.00 o
  -1   2   6        0.42        2.12      3.12 o
   0   2   6        3.23        3.19      2.82 o
   1   2   6       19.14       20.27      2.69 o
   2   2   6       78.86       75.38      3.35 o
   3   2   6        2.95        3.01      2.87 o
   4   2   6        7.17        6.76      2.48 o
   5   2   6       11.81       13.35      2.92 o
   6   2   6        3.01        7.46      3.15 o
   7   2   6        7.32        7.98      2.65 o
   8   2   6        1.03        1.26      2.80 o
 -12   3   6        2.82        3.68      4.15 o
 -11   3   6        2.59        0.85      5.30 o
 -10   3   6        0.40       -0.35      3.57 o
  -9   3   6       10.08       10.32      4.34 o
  -8   3   6        3.02        0.47      3.55 o
  -7   3   6       25.93       26.83      3.89 o
  -6   3   6        5.11        4.36      3.91 o
  -5   3   6       13.60       14.36      3.82 o
  -4   3   6      113.74      109.46      4.59 o
  -3   3   6       15.85       13.64      3.79 o
  -2   3   6       83.98       91.01      3.44 o
  -1   3   6        7.52       11.21      2.85 o
   0   3   6        6.97        1.78      2.78 o
   1   3   6        1.13        1.78      2.36 o
   2   3   6        1.20        4.49      2.83 o
   3   3   6        0.02        2.78      2.82 o
   4   3   6        0.08        0.79      2.65 o
   5   3   6       12.29       20.34      2.99 o
   6   3   6        6.79        8.49      2.83 o
   7   3   6        1.18        1.95      2.90 o
   8   3   6        0.19        5.32      3.43 o
 -12   4   6        0.03        0.23      5.28 o
 -11   4   6       23.57       26.48      6.59 o
 -10   4   6        5.66        4.82      3.90 o
  -9   4   6        1.18        3.28      3.69 o
  -8   4   6        8.23        8.02      3.73 o
  -7   4   6        0.15        2.22      3.78 o
  -6   4   6       38.87       40.08      3.85 o
  -5   4   6       13.12        8.49      3.72 o
  -4   4   6       82.51       93.25      5.04 o
  -3   4   6        7.48        2.08      4.04 o
  -2   4   6        0.31        0.59      3.06 o
  -1   4   6       10.18        3.45      2.96 o
   0   4   6        1.17        1.62      2.61 o
   1   4   6        0.25        2.43      2.65 o
   2   4   6        0.04        3.14      2.80 o
   3   4   6        3.25        8.94      2.93 o
   4   4   6       13.69       12.91      2.62 o
   5   4   6        0.63        3.61      2.70 o
   6   4   6        2.72        3.01      2.81 o
   7   4   6        0.00        2.98      3.28 o
   8   4   6        2.36        6.94      3.13 o
 -12   5   6        2.58        2.74      5.87 o
 -11   5   6       12.02        9.77      3.59 o
 -10   5   6        0.93        1.81      4.43 o
  -9   5   6        0.01       -0.63      3.95 o
  -8   5   6        1.62        2.67      3.55 o
  -7   5   6        0.67        1.21      3.77 o
  -6   5   6       27.96       30.00      3.85 o
  -5   5   6       15.92       21.96      3.50 o
  -4   5   6       29.80       28.52      4.29 o
  -3   5   6       28.56       26.66      4.22 o
  -2   5   6        8.60       14.94      3.23 o
  -1   5   6       13.18       12.75      3.04 o
   0   5   6        0.01        2.17      2.47 o
   1   5   6        8.23        7.63      2.68 o
   2   5   6       13.32       10.86      2.91 o
   3   5   6       73.74       74.49      3.19 o
   4   5   6        6.33        5.60      2.87 o
   5   5   6        9.29       12.99      3.10 o
   6   5   6        0.25       -1.54      2.85 o
   7   5   6        1.57        3.03      3.32 o
   8   5   6        1.66        3.09      2.91 o
 -11   6   6        0.39       -0.87      3.48 o
 -10   6   6        0.04        0.35      4.07 o
  -9   6   6        0.52        1.61      3.67 o
  -8   6   6        9.15        9.78      3.62 o
  -7   6   6       21.86       29.30      3.65 o
  -6   6   6       10.68       13.47      3.58 o
  -5   6   6       81.00      100.35      5.05 o
  -4   6   6        2.09        7.70      4.01 o
  -3   6   6       25.72       29.73      4.03 o
  -2   6   6        4.18        1.52      3.30 o
  -1   6   6       48.68       48.57      2.95 o
   0   6   6        1.63        2.48      2.52 o
   1   6   6       12.89        8.12      2.41 o
   2   6   6       13.09       13.68      3.07 o
   3   6   6        3.40        4.24      2.42 o
   4   6   6       12.17       12.34      2.97 o
   5   6   6       14.14       14.03      2.46 o
   6   6   6        5.07        2.71      2.77 o
   7   6   6        1.41        2.46      3.45 o
   8   6   6        0.25        3.70      3.57 o
 -11   7   6        6.03        6.10      4.12 o
 -10   7   6        2.48        1.96      3.93 o
  -9   7   6        0.31        2.35      3.69 o
  -8   7   6        1.31        0.47      3.16 o
  -7   7   6       23.35       27.19      3.65 o
  -6   7   6       15.63       11.62      3.52 o
  -5   7   6        5.68        4.37      4.05 o
  -4   7   6        3.95        9.70      3.96 o
  -3   7   6        1.85        4.04      4.11 o
  -2   7   6        7.63        1.50      3.70 o
  -1   7   6        2.23        5.11      2.81 o
   0   7   6        6.36        7.97      2.38 o
   1   7   6        0.89        0.91      2.76 o
   2   7   6       28.86       31.66      3.00 o
   3   7   6       93.32       89.72      3.26 o
   4   7   6        6.73        6.71      2.40 o
   5   7   6        0.09        1.49      2.55 o
   6   7   6        2.71        3.24      3.02 o
   7   7   6        0.74        3.70      3.09 o
   8   7   6        0.48        3.51      3.56 o
 -11   8   6        8.72       10.63      4.22 o
 -10   8   6        1.32       -0.67      3.88 o
  -9   8   6        1.88        3.35      3.78 o
  -8   8   6        5.24        7.29      3.68 o
  -7   8   6       27.57       25.92      3.71 o
  -6   8   6       43.41       43.51      3.68 o
  -5   8   6        4.85        5.77      4.18 o
  -4   8   6        2.39        7.79      4.17 o
  -3   8   6       24.41       26.49      5.20 o
  -2   8   6       35.38       36.21      5.90 o
  -1   8   6        0.43        1.56      2.53 o
   0   8   6       42.09       40.99      2.98 o
   1   8   6        4.39        1.83      2.74 o
   2   8   6        0.03        0.35      2.93 o
   3   8   6       11.82       21.49      3.05 o
   4   8   6       77.09       84.35      3.12 o
   5   8   6      146.81      159.26      3.23 o
   6   8   6        0.34       -0.16      3.14 o
   7   8   6        0.79        2.25      2.75 o
 -11   9   6        0.02       -0.56      3.62 o
 -10   9   6        5.69        3.93      3.54 o
  -9   9   6        0.39        3.03      3.83 o
  -8   9   6        1.86        3.12      3.76 o
  -7   9   6        7.39        7.12      3.76 o
  -6   9   6       52.51       64.17      3.92 o
  -5   9   6       11.97        5.93      4.11 o
  -4   9   6        0.99        3.18      4.26 o
  -3   9   6        9.76        7.10      4.11 o
  -2   9   6        1.07        2.27      4.15 o
  -1   9   6      106.43       82.45      3.27 o
   0   9   6        6.99       15.06      2.84 o
   1   9   6        0.74        0.37      2.68 o
   2   9   6        0.06        1.06      2.79 o
   3   9   6       63.97       63.96      2.96 o
   4   9   6       61.08       50.43      2.93 o
   5   9   6       12.62       10.64      2.83 o
   6   9   6        9.45        8.06      2.67 o
   7   9   6        1.71        2.79      2.95 o
 -10  10   6        0.45        2.03      4.23 o
  -9  10   6        0.66        5.77      3.38 o
  -8  10   6        2.46        2.00      3.43 o
  -7  10   6       43.71       41.98      3.45 o
  -6  10   6       28.22       19.49      4.39 o
  -5  10   6        0.77        3.30      4.20 o
  -4  10   6        0.45       -0.49      3.48 o
  -3  10   6       12.08        8.50      3.93 o
  -2  10   6        1.24        0.13      4.19 o
  -1  10   6        0.24        2.80      2.90 o
   0  10   6       23.70       27.65      2.59 o
   1  10   6        2.80        4.53      2.87 o
   2  10   6        0.04        3.02      2.81 o
   3  10   6        0.86        2.73      2.64 o
   4  10   6       89.44       80.16      3.43 o
   5  10   6       55.89       54.53      3.48 o
   6  10   6        0.02        2.78      2.85 o
   7  10   6        0.22        0.39      3.38 o
 -10  11   6        3.73        6.40      3.59 o
  -9  11   6        1.91        2.70      3.54 o
  -8  11   6        0.88       -0.34      3.97 o
  -7  11   6       19.21       21.02      3.06 o
  -6  11   6       35.05       36.76      4.56 o
  -5  11   6        0.08        0.67      4.77 o
  -4  11   6        0.83        2.67      4.29 o
  -3  11   6        0.34        2.36      3.37 o
  -2  11   6        8.89        7.84      3.91 o
  -1  11   6        8.27        9.03      3.00 o
   0  11   6       30.26       36.73      2.62 o
   1  11   6        4.83        6.46      2.84 o
   2  11   6        0.16        1.09      2.55 o
   3  11   6        3.51        3.99      3.15 o
   4  11   6        5.34        5.90      2.65 o
   5  11   6        0.41        3.78      3.01 o
   6  11   6        0.28        1.35      2.97 o
 -10  12   6        7.56       10.57      4.29 o
  -9  12   6        0.74        1.01      4.25 o
  -8  12   6        2.05       -0.41      3.96 o
  -7  12   6        0.98        1.06      4.53 o
  -6  12   6        0.50        2.24      4.41 o
  -5  12   6        2.22        1.15      4.39 o
  -4  12   6        1.26        3.67      3.89 o
  -3  12   6        0.06        1.98      3.07 o
  -2  12   6        4.90        6.27      3.63 o
  -1  12   6        1.47        6.12      3.85 o
   0  12   6        0.05       -1.37      2.90 o
   1  12   6        0.83        1.66      2.60 o
   2  12   6        0.52        1.81      2.63 o
   3  12   6        6.80        4.45      3.16 o
   4  12   6        5.38        6.27      2.86 o
   5  12   6        2.33        3.75      3.40 o
   6  12   6        0.21        1.33      3.19 o
  -9  13   6        0.32        1.77      3.77 o
  -8  13   6        0.79        3.83      4.05 o
  -7  13   6        0.11        0.25      4.65 o
  -6  13   6        0.72        0.94      4.54 o
  -5  13   6        5.81       10.79      4.58 o
  -4  13   6        0.69        2.63      3.31 o
  -3  13   6       11.50        7.34      3.91 o
  -2  13   6        5.06        4.99      3.06 o
  -1  13   6        0.17       -0.06      2.89 o
   0  13   6        6.32        6.88      2.97 o
   1  13   6        9.31       11.02      3.06 o
   2  13   6        2.64        2.09      2.90 o
   3  13   6        1.83        3.65      3.44 o
   4  13   6        0.70        6.35      3.37 o
   5  13   6        4.42        3.49      3.52 o
  -9  14   6        0.07        6.34      4.36 o
  -8  14   6        0.11        3.85      3.83 o
  -7  14   6        5.43        5.22      4.76 o
  -6  14   6       16.05       14.14      3.81 o
  -5  14   6        0.35        1.23      4.45 o
  -4  14   6        5.65        4.66      2.89 o
  -3  14   6        1.29        4.59      4.13 o
  -2  14   6        0.42        2.40      3.05 o
  -1  14   6        0.51        2.04      2.87 o
   0  14   6        0.18        2.72      2.54 o
   1  14   6        0.48        2.03      3.05 o
   2  14   6        0.01        2.48      2.64 o
   3  14   6        0.17       -0.54      3.33 o
   4  14   6        1.04        1.28      3.44 o
   5  14   6        2.57        3.42      3.58 o
  -8  15   6        0.62        3.32      4.99 o
  -7  15   6        0.13        2.59      4.84 o
  -6  15   6        1.65        0.07      4.81 o
  -5  15   6        5.13        7.66      3.74 o
  -4  15   6       10.44        8.25      3.56 o
  -3  15   6        0.00        0.61      3.99 o
  -2  15   6        0.03        1.30      3.31 o
  -1  15   6        0.10        1.02      2.80 o
   0  15   6        5.30        1.83      4.13 o
   1  15   6        0.02        4.66      3.21 o
   2  15   6        0.48        4.04      2.84 o
   3  15   6        0.70        0.96      3.16 o
   4  15   6        0.27        1.10      3.55 o
  -7  16   6        0.03       -2.80      4.79 o
  -6  16   6       10.34       10.46      4.86 o
  -5  16   6       26.61       24.04      4.93 o
  -4  16   6        5.68        5.32      4.08 o
  -3  16   6        0.01        5.69      4.30 o
  -2  16   6        5.37        5.90      3.49 o
  -1  16   6        7.36        7.30      3.29 o
   0  16   6        4.00        4.63      3.11 o
   1  16   6        0.42        1.64      2.85 o
   2  16   6        5.46        7.52      3.33 o
   3  16   6        6.85        6.64      2.95 o
  -6  17   6        0.87        1.81      4.95 o
  -5  17   6        0.01        0.94      4.13 o
  -4  17   6       12.52        7.58      3.81 o
  -3  17   6       43.82       37.64      4.48 o
  -2  17   6       17.52       17.68      3.60 o
  -1  17   6        0.14        1.17      2.96 o
   0  17   6       11.75        9.01      3.06 o
   1  17   6        9.61       10.68      3.62 o
   2  17   6        5.55        6.24      2.68 o
  -5  18   6        5.53        6.61      4.25 o
  -4  18   6       14.04       14.21      4.42 o
  -3  18   6        0.01        0.93      4.15 o
  -2  18   6       11.41       12.12      3.68 o
  -1  18   6        0.00        2.05      3.43 o
   0  18   6        0.00        1.52      3.52 o
   1  18   6        0.04        1.00      3.66 o
  -2  19   6        1.39       -0.85      3.40 o
  -1  19   6        0.64        2.60      3.57 o
 -11   1   7        0.27        1.07      4.63 o
 -10   1   7        0.58        1.86      4.86 o
  -9   1   7        3.52        2.90      4.09 o
  -8   1   7        0.35        2.61      3.97 o
  -7   1   7        0.03        0.44      3.65 o
  -6   1   7       16.83       13.34      3.87 o
  -5   1   7       19.17       12.95      4.76 o
  -4   1   7       14.74       10.63      4.10 o
  -3   1   7        9.78        6.21      3.86 o
  -2   1   7        0.30        1.11      2.94 o
  -1   1   7        3.68        8.10      3.12 o
   0   1   7        0.65        3.36      3.09 o
   1   1   7       17.04       17.06      3.00 o
   2   1   7        8.91        2.81      3.03 o
   3   1   7        1.76        1.10      2.91 o
   4   1   7        0.56        1.26      3.14 o
   5   1   7        2.57        3.80      3.30 o
   6   1   7        2.21        3.78      3.48 o
 -11   2   7        0.39        0.45      3.74 o
 -10   2   7        5.73        5.94      4.41 o
  -9   2   7        0.59        2.50      4.52 o
  -8   2   7        0.15        0.82      4.36 o
  -7   2   7        8.81        9.05      3.50 o
  -6   2   7       68.30       71.82      4.20 o
  -5   2   7       28.53       24.34      5.54 o
  -4   2   7       92.83       90.71      4.73 o
  -3   2   7        6.81        5.02      4.14 o
  -2   2   7        2.06        3.09      3.28 o
  -1   2   7       21.74       25.29      3.30 o
   0   2   7        0.32        1.80      3.00 o
   1   2   7        4.66        7.74      3.12 o
   2   2   7        0.00       -0.21      2.56 o
   3   2   7       17.74       14.70      2.75 o
   4   2   7        0.02        1.11      2.67 o
   5   2   7        1.03        3.40      2.50 o
   6   2   7        1.70        1.78      3.47 o
 -11   3   7        0.00        1.76      4.89 o
 -10   3   7       10.88        7.56      4.72 o
  -9   3   7        0.00       -1.44      4.50 o
  -8   3   7        2.37        2.44      4.39 o
  -7   3   7        2.29        6.09      4.34 o
  -6   3   7        5.40        7.22      3.71 o
  -5   3   7        4.39        2.79      4.49 o
  -4   3   7        0.68        0.98      4.86 o
  -3   3   7        1.78        3.16      3.89 o
  -2   3   7       14.32       10.56      3.54 o
  -1   3   7        2.88        2.76      3.17 o
   0   3   7        8.26       10.16      3.08 o
   1   3   7       21.23       20.93      3.10 o
   2   3   7        6.80        4.91      2.92 o
   3   3   7        4.27        5.32      2.97 o
   4   3   7        0.00        3.44      3.19 o
   5   3   7        4.09        4.01      3.33 o
   6   3   7        2.34        6.25      3.06 o
 -10   4   7        0.29       -0.08      4.06 o
  -9   4   7        2.46        4.30      4.15 o
  -8   4   7        7.66        8.83      4.39 o
  -7   4   7        0.05        4.45      4.61 o
  -6   4   7        0.57        2.35      3.61 o
  -5   4   7       90.16       88.76      5.03 o
  -4   4   7       18.24       13.84      4.50 o
  -3   4   7        1.85        4.01      4.45 o
  -2   4   7        6.83        8.75      3.49 o
  -1   4   7        6.98        8.44      3.38 o
   0   4   7        9.92        8.89      2.98 o
   1   4   7        6.37        7.03      2.86 o
   2   4   7        5.24        6.67      2.90 o
   3   4   7        5.43        5.34      2.98 o
   4   4   7        3.46        7.57      3.26 o
   5   4   7        0.95        1.67      2.95 o
   6   4   7        0.00        0.47      2.85 o
 -10   5   7        7.08        7.76      4.87 o
  -9   5   7        0.98        1.94      4.22 o
  -8   5   7       16.90       14.24      3.94 o
  -7   5   7        2.73        4.16      4.32 o
  -6   5   7        0.00       -0.51      4.72 o
  -5   5   7        0.61        6.41      4.13 o
  -4   5   7        3.34        3.10      4.76 o
  -3   5   7        3.62        5.44      5.40 o
  -2   5   7        2.56        1.55      3.43 o
  -1   5   7        5.63        6.77      3.29 o
   0   5   7        0.15        1.50      3.04 o
   1   5   7        9.64        8.62      2.89 o
   2   5   7        2.19        7.26      2.60 o
   3   5   7        0.00       -0.05      2.91 o
   4   5   7       15.77       11.52      3.31 o
   5   5   7        0.58        3.10      2.90 o
   6   5   7        0.38        2.49      2.77 o
 -10   6   7        1.94        0.28      4.18 o
  -9   6   7        1.23        1.78      4.27 o
  -8   6   7        0.16        0.45      3.88 o
  -7   6   7        7.24        4.20      3.89 o
  -6   6   7       13.96       22.48      4.78 o
  -5   6   7        1.85        5.44      4.25 o
  -4   6   7        5.22        4.36      4.36 o
  -3   6   7        7.19       10.71      4.39 o
  -2   6   7       21.08       23.49      6.07 o
  -1   6   7        0.04        1.87      3.24 o
   0   6   7        4.30        3.69      2.98 o
   1   6   7        0.86        3.03      2.57 o
   2   6   7        8.36       11.82      2.87 o
   3   6   7        0.48        2.39      2.97 o
   4   6   7       19.17       23.87      3.03 o
   5   6   7        2.96        6.47      3.02 o
   6   6   7        1.74        3.41      3.10 o
 -10   7   7        2.43        3.28      4.27 o
  -9   7   7       10.07       13.19      4.07 o
  -8   7   7        0.78        2.65      4.07 o
  -7   7   7        5.87        7.11      3.85 o
  -6   7   7       10.50       10.09      4.49 o
  -5   7   7        3.44        9.61      4.27 o
  -4   7   7        1.22        2.85      4.50 o
  -3   7   7        4.04        0.79      4.47 o
  -2   7   7        1.02       -0.64      5.76 o
  -1   7   7       10.39       11.83      3.05 o
   0   7   7        5.35        8.06      3.10 o
   1   7   7        2.12        1.07      3.08 o
   2   7   7        5.79        6.91      3.11 o
   3   7   7       21.08       21.79      3.10 o
   4   7   7       69.53       69.39      3.60 o
   5   7   7        2.70        3.36      2.98 o
   6   7   7        3.29        3.63      3.05 o
 -10   8   7        0.20        0.93      4.29 o
  -9   8   7        1.54        1.85      4.43 o
  -8   8   7        0.21        1.76      4.35 o
  -7   8   7        6.31        7.57      4.76 o
  -6   8   7        6.11        8.27      4.52 o
  -5   8   7        2.03        0.68      4.53 o
  -4   8   7        0.96        4.68      4.44 o
  -3   8   7        3.29        5.67      4.56 o
  -2   8   7       13.36       16.83      4.56 o
  -1   8   7        0.81        1.38      3.48 o
   0   8   7       13.40       15.50      3.22 o
   1   8   7        3.59        4.49      2.80 o
   2   8   7        1.22        3.89      2.94 o
   3   8   7        0.69       -0.48      3.10 o
   4   8   7        9.42       10.59      3.09 o
   5   8   7        1.45        1.10      3.07 o
  -9   9   7        0.02        1.91      4.15 o
  -8   9   7        0.29       -1.54      4.07 o
  -7   9   7        2.77        1.47      4.52 o
  -6   9   7        0.03        1.30      4.46 o
  -5   9   7        0.33       -1.18      4.43 o
  -4   9   7        0.13        1.96      4.46 o
  -3   9   7        0.00        0.15      4.27 o
  -2   9   7        0.00        4.66      4.54 o
  -1   9   7        4.05        2.49      3.64 o
   0   9   7        0.56        1.63      3.15 o
   1   9   7        3.78        4.29      3.28 o
   2   9   7        9.56       12.99      3.08 o
   3   9   7        0.53        3.49      3.03 o
   4   9   7        0.05        0.12      3.43 o
   5   9   7        0.02       -0.28      3.11 o
  -9  10   7        0.10        0.54      4.18 o
  -8  10   7        2.96        4.19      4.20 o
  -7  10   7        3.33        9.60      4.78 o
  -6  10   7        4.13        4.55      4.69 o
  -5  10   7        9.38       12.43      4.29 o
  -4  10   7        0.38        5.20      4.55 o
  -3  10   7        0.16       -0.89      4.48 o
  -2  10   7        0.29        3.85      3.69 o
  -1  10   7        1.59        2.58      2.84 o
   0  10   7        0.91        3.61      3.12 o
   1  10   7        1.91        2.83      2.97 o
   2  10   7        5.39        6.19      3.00 o
   3  10   7        0.47        1.80      3.15 o
   4  10   7       11.57       12.49      3.53 o
   5  10   7        1.10        4.42      3.16 o
  -8  11   7        0.89        2.51      4.88 o
  -7  11   7        8.42        6.53      4.85 o
  -6  11   7        0.65       -1.64      4.66 o
  -5  11   7        0.13        1.16      4.22 o
  -4  11   7        0.23        0.46      4.75 o
  -3  11   7        2.28        4.03      4.64 o
  -2  11   7        0.84        1.58      4.62 o
  -1  11   7        8.18        9.91      4.25 o
   0  11   7        0.04       -0.16      3.18 o
   1  11   7        7.45        5.41      2.55 o
   2  11   7        0.25        0.65      2.95 o
   3  11   7        2.72        2.25      3.31 o
   4  11   7       15.57       11.75      3.36 o
  -8  12   7        0.48       -0.57      4.93 o
  -7  12   7        6.37        3.79      4.11 o
  -6  12   7       12.85       10.47      4.98 o
  -5  12   7        1.42        2.27      4.35 o
  -4  12   7        0.08        4.53      4.67 o
  -3  12   7        0.18        3.71      5.02 o
  -2  12   7        1.16        0.62      4.69 o
  -1  12   7        0.16        1.24      4.08 o
   0  12   7        0.01       -0.09      3.22 o
   1  12   7        1.56        3.12      3.24 o
   2  12   7        0.07        1.37      3.22 o
   3  12   7        5.60        7.81      3.39 o
  -7  13   7        0.74        0.98      5.22 o
  -6  13   7        1.98        5.83      4.98 o
  -5  13   7        1.50        2.43      3.85 o
  -4  13   7        0.01        1.10      4.84 o
  -3  13   7        0.03        0.34      4.79 o
  -2  13   7        0.11        0.90      3.82 o
  -1  13   7        1.35        0.65      3.58 o
   0  13   7        0.04       -1.33      3.25 o
   1  13   7        0.13       -0.18      3.15 o
   2  13   7        0.40        1.13      3.29 o
   3  13   7        0.01        0.65      3.26 o
  -6  14   7        0.79        5.12      5.12 o
  -5  14   7       12.48       16.39      4.47 o
  -4  14   7        2.85        5.54      4.61 o
  -3  14   7        0.26        6.74      4.97 o
  -2  14   7        7.14        8.72      4.95 o
  -1  14   7        0.93        3.40      3.65 o
   0  14   7        0.02        2.39      3.60 o
   1  14   7        0.31        0.85      3.41 o
   2  14   7        0.17        2.16      3.27 o
  -5  15   7        4.65        5.74      4.58 o
  -4  15   7        0.26        0.76      3.86 o
  -3  15   7        1.59        0.66      3.87 o
  -2  15   7        0.06        2.29      4.03 o
  -1  15   7        0.54        0.36      2.97 o
   0  15   7        0.13        0.50      3.15 o
   1  15   7        0.97        3.42      3.12 o
  -3  16   7        0.54        3.76      5.62 o
  -2  16   7        0.43        0.36      5.10 o
  -1  16   7        0.71        3.98      3.86 o
  -9   0   8        3.52        5.98      7.96 o
  -8   0   8        7.09        4.43      9.71 o
  -7   0   8        6.29        7.60      9.44 o
  -6   0   8        0.67        0.66     10.54 o
  -5   0   8       39.93       25.87      7.57 o
  -4   0   8       97.10       89.62      7.48 o
  -3   0   8        1.55        1.04      6.21 o
  -2   0   8        0.98        2.25      6.62 o
  -1   0   8        0.32        1.17      5.55 o
   0   0   8       94.20       78.30      5.99 o
   1   0   8       20.26       17.93      4.72 o
   2   0   8        1.96        1.50      4.83 o
   3   0   8        0.32       -1.17      4.78 o
   4   0   8        0.78        4.13      4.93 o
  -9   1   8        0.01       -0.44      5.02 o
  -8   1   8        1.02        0.30      4.82 o
  -7   1   8        0.05       -0.45      5.10 o
  -6   1   8       42.42       34.40      7.17 o
  -5   1   8       57.36       38.63      6.83 o
  -4   1   8        6.43        6.45      4.73 o
  -3   1   8       10.06        8.67      4.51 o
  -2   1   8        2.04        3.58      5.07 o
  -1   1   8        0.34       -1.59      3.85 o
   0   1   8        4.39        2.71      3.40 o
   1   1   8       21.48       19.87      3.36 o
   2   1   8        3.47        1.20      3.30 o
   3   1   8        0.17        2.41      3.36 o
   4   1   8        0.37        2.16      3.52 o
  -9   2   8        2.38        2.52      4.65 o
  -8   2   8        0.91        0.07      4.51 o
  -7   2   8        1.08        2.99      5.54 o
  -6   2   8       11.99       10.43      6.01 o
  -5   2   8       48.16       37.50      6.30 o
  -4   2   8        4.18        4.54      5.99 o
  -3   2   8        6.93        8.76      4.61 o
  -2   2   8        0.05       -0.38      5.63 o
  -1   2   8        3.09        3.16      3.67 o
   0   2   8       17.65       14.14      3.44 o
   1   2   8        0.93        2.48      3.28 o
   2   2   8        0.83        2.23      3.31 o
   3   2   8        0.69        2.30      3.42 o
   4   2   8        2.88        5.22      3.46 o
  -9   3   8        5.18        5.64      4.73 o
  -8   3   8        2.01        3.73      4.37 o
  -7   3   8        7.44        5.46      5.24 o
  -6   3   8       12.67       10.15      5.78 o
  -5   3   8       13.85       14.36      6.00 o
  -4   3   8       20.15       13.73      5.36 o
  -3   3   8        0.50       -0.62      5.22 o
  -2   3   8        0.96       -1.99      5.02 o
  -1   3   8        0.06        1.35      3.51 o
   0   3   8        4.87        5.66      3.55 o
   1   3   8        0.23       -0.06      3.38 o
   2   3   8        0.80        0.64      3.49 o
   3   3   8        1.25        2.38      3.30 o
   4   3   8        0.28        0.18      3.43 o
  -8   4   8        0.10        1.36      4.59 o
  -7   4   8        5.96        5.35      4.87 o
  -6   4   8        4.08        5.00      5.37 o
  -5   4   8        0.04        1.23      5.14 o
  -4   4   8       18.01       17.77      5.37 o
  -3   4   8        3.94        1.31      4.76 o
  -2   4   8        0.06        2.45      4.80 o
  -1   4   8        0.05        1.69      3.46 o
   0   4   8        4.42        3.75      3.37 o
   1   4   8        2.26        2.35      3.59 o
   2   4   8        1.87        1.89      3.35 o
   3   4   8        1.77        3.62      3.01 o
   4   4   8        4.29        4.55      3.11 o
  -8   5   8        0.01       -0.79      4.11 o
  -7   5   8       11.01        6.05      4.93 o
  -6   5   8        0.01        2.29      5.44 o
  -5   5   8       15.03        9.47      5.35 o
  -4   5   8        1.02        3.61      4.87 o
  -3   5   8        4.06        2.17      4.88 o
  -2   5   8        6.07        7.02      5.51 o
  -1   5   8        3.97        3.01      3.49 o
   0   5   8        0.50        3.28      3.54 o
   1   5   8        0.37        1.99      3.45 o
   2   5   8        3.00        4.55      2.93 o
   3   5   8        0.49        1.88      3.31 o
  -8   6   8        0.65       -0.45      4.65 o
  -7   6   8        1.90        1.13      4.98 o
  -6   6   8        1.94        0.92      4.92 o
  -5   6   8        0.01       -0.05      5.06 o
  -4   6   8        2.52        2.26      4.87 o
  -3   6   8        2.22        0.64      4.89 o
  -2   6   8        0.22        1.78      4.83 o
  -1   6   8        0.43        2.68      3.65 o
   0   6   8        4.71        6.31      3.55 o
   1   6   8       10.73        9.17      3.67 o
   2   6   8        3.96        5.16      3.34 o
   3   6   8        0.08        1.33      3.43 o
  -8   7   8        2.73        6.03      5.63 o
  -7   7   8        0.75        3.27      4.58 o
  -6   7   8        0.14        2.92      4.99 o
  -5   7   8        0.28       -0.14      4.99 o
  -4   7   8        5.53        7.42      5.00 o
  -3   7   8        1.61        0.77      4.93 o
  -2   7   8        0.65        2.06      4.88 o
  -1   7   8        0.29        1.72      3.75 o
   0   7   8        0.03       -0.11      2.80 o
   1   7   8        1.85        2.52      3.23 o
   2   7   8        0.01        0.42      3.34 o
   3   7   8       13.51       12.69      3.57 o
  -7   8   8       12.49       12.27      4.95 o
  -6   8   8        1.56        1.92      5.00 o
  -5   8   8        2.52        7.27      4.94 o
  -4   8   8        1.27        3.19      4.95 o
  -3   8   8        0.43        2.29      4.79 o
  -2   8   8       12.09       13.98      5.46 o
  -1   8   8        3.47        4.61      3.95 o
   0   8   8        0.09        1.09      3.75 o
   1   8   8        3.32        1.39      3.41 o
   2   8   8       11.82        9.59      3.26 o
  -7   9   8        4.11        3.45      5.11 o
  -6   9   8        1.28       -0.31      5.13 o
  -5   9   8        0.42        0.85      5.00 o
  -4   9   8        1.70        2.16      5.07 o
  -3   9   8       12.20        8.93      5.40 o
  -2   9   8        1.70        2.15      5.00 o
  -1   9   8        5.25        2.89      3.57 o
   0   9   8        0.39        0.50      3.25 o
   1   9   8        5.86        8.33      3.57 o
   2   9   8        1.35        5.42      3.45 o
  -6  10   8        0.43       -0.46      5.69 o
  -5  10   8        3.36        3.74      5.07 o
  -4  10   8        0.47        5.25      5.03 o
  -3  10   8        3.57        6.71      5.09 o
  -2  10   8        3.78        4.97      5.25 o
  -1  10   8        0.55       -2.67      6.65 o
   0  10   8        0.51        0.09      3.55 o
   1  10   8        0.02        1.29      3.30 o
  -5  11   8        1.18        5.38      4.12 o
  -4  11   8        0.37        1.83      5.08 o
  -3  11   8        0.12        4.00      5.39 o
  -2  11   8        0.70        1.04      6.29 o
  -1  11   8        1.84        6.74      7.04 o
   0  11   8        0.04       -0.23      3.59 o
  -4  12   8        1.78       -0.12      4.09 o
  -3  12   8        4.16        3.97      5.31 o
  -2  12   8        0.43        1.63      5.27 o
  -1  12   8        3.61        2.96      5.20 o
  -5   1   9        6.70        6.49      8.24 o
  -4   1   9        0.92        1.05      7.48 o
  -3   1   9        0.00        2.00      4.92 o
  -2   1   9        1.44        1.75      4.21 o
  -1   1   9        0.56        2.79      4.05 o
  -5   2   9        0.11        0.82      6.65 o
  -4   2   9        1.63        2.96      6.43 o
  -3   2   9        0.02        1.62      5.39 o
  -2   2   9        0.09        0.84      4.18 o
  -1   2   9        0.91        3.19      3.86 o
  -4   3   9        0.07        2.64      5.82 o
  -3   3   9        0.02        0.82      6.58 o
  -2   3   9        2.50        4.97      4.83 o
  -1   3   9        0.30        0.48      3.95 o
  -4   4   9        0.01       -1.18      5.83 o
  -3   4   9        0.04        1.26      5.98 o
  -2   4   9        0.00        0.68      5.16 o
 
